# Supplementary material for: Multi-Omics Analysis Revealed the rSNPs Potentially Involved in T2DM Pathogenic Mechanism and Metformin Response
Source: Int J Mol Sci. 2024 Aug 27;25(17):9297. doi: 10.3390/ijms25179297 (PMC11394919; doi:10.3390/ijms25179297)
Supplement: Supplementary file 1 [file ijms-25-09297-s001.zip › Supplementary Tables.xlsx]

## Sheet: Read me
Table S1	Full list of rSNPs detected in mononuclear cells
Contains information about rSNPs identified by analyzing allele-specific events in ChIP-seq and RNA-seq data obtained from PBMCs of 9 individuals
Chromosome	Human chromosome
Position	Position of rSNPs in the reference genome
rSNP	The rSNP ID
Gene	The Official symbol for the targeted gene, found in the study
Table S2	List of rSNPs associated with traits from the GWAS catalog
Contains information about rSNPs presented in the GWAS catalog and linked to variants from this catalog
Chromosome	Human chromosome
Position	Position of rSNPs in the reference genome
rSNP	The rSNP ID
Gene	The Official symbol for the targeted gene, found in the study
Trait	The corresponding GWAS trait
Representation in GWAS	The 'marker' means that rSNP is presented in the GWAS. 'Linked to marker' means that the rSNP is linked to the marker SNP from the GWAS
Table S3	GWAS enrichment analysis
Contains information about features that demonstrate enrichment of the found rSNPs (ranking by number of GWAS-derived rSNPs)
Trait	The corresponding GWAS trait
Number of background SNPs	Total number of SNPs included in the GWAS catalog for the trait
Number of rSNPs	Number of rSNPs directly included in the GWAS catalog
P.adj.	p-values corrected for multiple testing within each category using the Benjamini–Hochberg procedure
Odds ratio (CI)	Odds ratio and 95% confidence interval
Table S4	List of rSNPs associated with gene expression in different tissues (eQTLs) from GTEx
Contains information about rSNPs presented in the GTEx consortium and linked to variants from this consortium
Chromosome	Human chromosome
Position	Position of rSNPs in the reference genome
rSNP	The rSNP ID
Gene	The Official symbol for the targeted gene, found in the study
Tissue	The corresponding GTEx tissue
Representation in GTEx	The 'eQTL' means that rSNP is presented in the GTEx. 'Linked to eQTL' means that the rSNP is linked to the eQTL from the GTEx
Table S5	List of rSNPs associated with gene expression (GTEx), type 2 diabetes and morphometric traits
Contains information about rSNPs associated with gene expression (GTEx), type 2 diabetes and morphometric traits linked to the development of type 2 diabetes (GWAS)
Chromosome	Human chromosome
Position	Position of rSNPs in the reference genome
rSNP	The rSNP ID
Gene	The Official symbol for the targeted gene, found in the study
Tissue	The corresponding GTEx tissue
Trait	The corresponding GWAS trait
Table S6	Up and down regulated hub genes ranked by degree
Contains information about function and topological characteristics for up and down regulated hub genes
rSNP	The rSNP ID
Gene	The Official symbol for the targeted gene, found in the study
Description	Brief description of the gene
Function	Functional gene information according to the GeneCards database
Link to diabetes type 2	Association of a gene with type 2 diabetes or the process underlying this disease
Reference	Articles linking the gene to type 2 diabetes
Degree	Topological parameter indicating the number of edges associated with a node
Betweenness	A measure of node centrality in a graph that estimates the number of shortest paths passing between a given node
Closeness	A measure of centrality that measures how short the shortest paths are from a given node to all nodes
Regulation	DEGs with increased (up-regulated) and decreased expression (down-regulated)
Table S7	GO, KEGG, Reactome enrichment analysis
Contains information about the results of calculation of enrichment of up- and down-regulated genes presented in modules, GO terms and KEGG/Reactome pathways
Category	KEGG/Reactome pathway and GO terms annotation found in the study
Description	Name of pathway and terms
Number of genes	Number of genes associated with a pathway or term in the analyzed data
Number of background genes	Number of genes associated with a pathway or term in the KEGG/GO/Reactome databases
Gene	List of genes associated with a term or pathway
P.adj.	p-values corrected for multiple testing within each category using the Benjamini–Hochberg procedure
Module	Module number
Regulation	DEGs with increased (up-regulated) and decreased expression (down-regulated)
Table S8	Characteristics of the participants
Contains information about the participants of the experiment
Individual number	Individual participant number
Sex	Participant's gender
Age	Participant's age
BMI (kg/m2)	Body Mass Index
MAP (mmHg)	Mean Arterial Pressure
Chronic diseases	Presence/absence of chronic diseases in the anamnesis (chronic obstructive pulmonary disease, Diabetes mellitus, Glaucoma, Cardiovascular diseases, Liver and kidney diseases)
Smoking	Cigarette use
Intense physical activity	Playing sports or leading an active lifestyle (walking at a moderate or fast pace for at least 1 hour per day)

## Sheet: Table S1
Chromosome	Position	rSNP	Gene
1	179229788	rs1162013983	ABL2
1	155051158	rs78266397	ADAM15
1	154608755	rs61811388	ADAR
1	15584515	rs10927807	AGMAT
1	11736967	rs12116971	AGTRAP
1	11749345	rs11121820	AGTRAP
1	243850552	rs1043421358	AKT3
1	21509847	rs10917002	ALPL
1	228082567	rs822733	ARF1
1	228090168	rs822727	ARF1
1	16206610	rs221054	ARHGEF19
1	16206353	rs221051	ARHGEF19
1	16207507	rs221056	ARHGEF19
1	202144707	rs4989100	ARL8A
1	183633660	rs2254972	ARPC5
1	235504390	rs291348	B3GALNT2
1	235505211	rs696248	B3GALNT2
1	85276472	rs78416998	BCL10
1	203305906	rs41306227	BTG2
1	203305906	rs41306227	BTG2-DT
1	37692586	rs11558851	C1orf109
1	37690027	rs4653319	C1orf109
1	37691952	rs565316	C1orf109
1	37691932	rs3762354	C1orf109
1	37690051	rs681649	C1orf109
1	228103429	rs1044524033	C1orf35
1	15525174	rs1039627808	CASP9
1	15523988	rs4645985	CASP9
1	15524461	rs12060237	CASP9
1	10693772	rs933271524	CASZ1
1	167442147	rs864537	CD247
1	167439150	rs1033932834	CD247
1	167455687	rs2949661	CD247
1	167439433	rs840016	CD247
1	167452820	rs3108155	CD247
1	3856811	rs529748592	CEP104
1	203186870	rs10399805	CHI3L1
1	226939917	rs2777840	COQ8A
1	16961144	rs2273112	CROCC
1	16960919	rs2273113	CROCC
1	16618570	rs7803	CROCCP2
1	16644262	rs698885	CROCCP2
1	16645453	rs2209174	CROCCP2
1	16644574	rs849702	CROCCP2
1	16617512	rs4661399	CROCCP2
1	16625772	rs1765552	CROCCP2
1	16645298	rs9660685	CROCCP2
1	16618957	rs11260834	CROCCP2
1	16645367	rs10796422	CROCCP2
1	84574387	rs115347546	CTBS
1	84574510	rs1470990840	CTBS
1	53220711	rs1679913	CZIB
1	97921559	rs1490190579	DPYD
1	97920274	rs75451404	DPYD
1	21290752	rs213045	ECE1
1	15410307	rs771204545	EFHD2
1	109114324	rs667524	ELAPOR1
1	109185560	rs74113787	ELAPOR1
1	236281673	rs1269025	ERO1B
1	161038782	rs3766383	F11R
1	161039170	rs7534321	F11R
1	11655266	rs933409447	FBXO2
1	11655272	rs924009392	FBXO2
1	16352086	rs112982587	FBXO42
1	16352069	rs76697647	FBXO42
1	206924066	rs62648274	FCMR
1	206924232	rs62648277	FCMR
1	157698600	rs7522061	FCRL3
1	74197776	rs1176749566	FPGT
1	74198465	rs4422957	FPGT
1	74209010	rs17592080	FPGT
1	182391034	rs4075940	GLUL
1	28668881	rs1013370834	GMEB1
1	28668887	rs1022902336	GMEB1
1	28668876	rs895890911	GMEB1
1	109548649	rs3737182	GNAI3
1	1889889	rs1295977565	GNB1
1	1890770	rs6676565	GNB1
1	84505264	rs3813605	GNG5
1	84505250	rs75837971	GNG5
1	84506594	rs6676502	GNG5
1	84507134	rs6704452	GNG5
1	9129259	rs193276474	GPR157
1	9129264	rs185089225	GPR157
1	9129254	rs13375922	GPR157
1	9129265	rs13375923	GPR157
1	228140298	rs4653908	GUK1
1	41662480	rs141799862	HIVEP3
1	244864047	rs6675421	HNRNPU
1	244863420	rs139217814	HNRNPU
1	39691471	rs60297197	HPCAL4
1	39691588	rs16865656	HPCAL4
1	78650220	rs2070123	IFI44
1	24187118	rs12094257	IFNLR1
1	111754979	rs61788771	INKA2
1	111754860	rs197388	INKA2
1	111756207	rs197393	INKA2
1	111755261	rs197389	INKA2
1	234608667	rs4636	IRF2BP2
1	30745432	rs1188353	LAPTM5
1	25563698	rs28969504	LDLRAP1
1	25563559	rs6661159	LDLRAP1
1	25563426	rs6701596	LDLRAP1
1	184051811	rs2274432	LOC102724830
1	84574387	rs115347546	LOC105378819
1	84574510	rs1470990840	LOC105378819
1	25819427	rs3952856	LOC646471
1	25820048	rs2223224	LOC646471
1	211830758	rs113584287	LPGAT1
1	39105539	rs13374459	MACF1
1	39408867	rs113214136	MACF1
1	11681739	rs2233006	MAD2L2
1	11681449	rs2233011	MAD2L2
1	11681247	rs2272978	MAD2L2
1	30719281	rs3790493	MATN1-AS1
1	204544128	rs4252725	MDM4
1	43389875	rs839752	MED8
1	43389907	rs839753	MED8
1	1616048	rs111715097	MIB2
1	1629332	rs61774907	MIB2
1	151008791	rs2305813	MINDY1
1	151007805	rs7548516	MINDY1
1	167722513	rs75653497	MPZL1
1	156741025	rs11550901	MRPL24
1	151763100	rs7007	MRPL9
1	151763980	rs17568246	MRPL9
1	25830411	rs1811819	MTFR1L
1	25820048	rs2223224	MTFR1L
1	25819427	rs3952856	MTFR1L
1	11805485	rs3753582	MTHFR
1	11805179	rs17367629	MTHFR
1	16613584	rs1759197	NBPF1
1	16614029	rs2209175	NBPF1
1	16613925	rs443670	NBPF1
1	16605070	rs10453910	NBPF1
1	16613219	rs1418774103	NBPF1
1	16614059	rs1765563	NBPF1
1	16613670	rs2147037	NBPF1
1	16613695	rs1762928	NBPF1
1	16613645	rs9726502	NBPF1
1	16613699	rs1762929	NBPF1
1	16613024	rs2484431	NBPF1
1	16613171	rs530726568	NBPF1
1	148151829	rs56663118	NBPF11
1	148151841	rs1405616870	NBPF11
1	148152187	rs2746923	NBPF11
1	148151859	rs1284119777	NBPF11
1	183568343	rs3845463	NCF2
1	183568890	rs2236385	NCF2
1	183568339	rs3845462	NCF2
1	183573918	rs10911359	NCF2
1	183568799	rs699243	NCF2
1	161202735	rs10908826	NDUFS2
1	51878742	rs736756	NRDC
1	46341287	rs11579255	NSUN4
1	46340757	rs41293275	NSUN4
1	46341031	rs10489769	NSUN4
1	46340878	rs41293277	NSUN4
1	151763100	rs7007	OAZ3
1	151763980	rs17568246	OAZ3
1	228294243	rs1273638714	OBSCN
1	228213933	rs935892186	OBSCN
1	228338446	rs576875522	OBSCN
1	228276361	rs11590548	OBSCN
1	19882622	rs530190493	OTUD3
1	39577005	rs958779010	PABPC4
1	9651429	rs7518793	PIK3CD
1	9630182	rs1372657321	PIK3CD
1	9651679	rs11805716	PIK3CD
1	9651702	rs11806839	PIK3CD
1	150157341	rs180824449	PLEKHO1
1	39691471	rs60297197	PPIE
1	39691588	rs16865656	PPIE
1	39738752	rs7548120	PPIE
1	147171976	rs1348316	PRKAB2
1	31064781	rs1211940841	PUM1
1	111620705	rs79655983	RAP1A
1	111620440	rs958158113	RAP1A
1	111620153	rs113172457	RAP1A
1	24503673	rs196395	RCAN3
1	167630983	rs3738222	RCSD1
1	167630346	rs3738221	RCSD1
1	8818422	rs1826583	RERE
1	228487869	rs61827301	RNF187
1	228486817	rs4233233	RNF187
1	150363992	rs12046899	RPRD2
1	113812320	rs3789604	RSBN1
1	113812032	rs3195954	RSBN1
1	153633911	rs1888115	S100A13
1	153634640	rs28446042	S100A13
1	153634638	rs28635401	S100A13
1	52927217	rs1362794688	SCP2
1	169710412	rs4987280	SELL
1	168225689	rs4656572	SFT2D2
1	160646978	rs12076998	SLAMF1
1	53090860	rs2306461	SLC1A7
1	183472962	rs10911339	SMG7
1	183471585	rs4047761	SMG7
1	183471970	rs112259656	SMG7
1	151611057	rs58479084	SNX27
1	151611939	rs149685821	SNX27
1	151613315	rs74660944	SNX27
1	151612549	rs1284347759	SNX27
1	179294107	rs1406077902	SOAT1
1	84507134	rs6704452	SPATA1
1	84506594	rs6676502	SPATA1
1	15849105	rs541460803	SPEN-AS1
1	15835341	rs4661661	SPEN-AS1
1	1574445	rs6666293	SSU72
1	108747589	rs11102337	STXBP3
1	108746144	rs1759487	STXBP3
1	108747182	rs7553437	STXBP3
1	109075686	rs34069017	TAF13
1	159923671	rs192266566	TAGLN2
1	235368136	rs1977748	TBCE
1	235368142	rs1977749	TBCE
1	45491367	rs937291	TESK2
1	201171388	rs79721915	TMEM9
1	154182787	rs141006941	TPM3
1	186376149	rs6425028	TPR
1	186374627	rs2297226	TPR
1	184051811	rs2274432	TSEN15
1	230978719	rs76376323	TTC13
1	230978849	rs11122174	TTC13
1	230978150	rs12757827	TTC13
1	230978250	rs12759183	TTC13
1	151540326	rs16833376	TUFT1
1	19081886	rs12164540	UBR4
1	26306896	rs4233460	UBXN11
1	161038782	rs3766383	USF1
1	161039170	rs7534321	USF1
1	161044656	rs1556260	USF1
1	12511291	rs188379454	VPS13D
1	3649869	rs1004649	WRAP73
1	15975772	rs931854727	ZBTB17
1	173887899	rs7349095	ZBTB37
1	6580056	rs17029626	ZBTB48
1	32649669	rs635053	ZBTB8OS
1	37474837	rs2783730	ZC3H12A-DT
1	37474756	rs2660566	ZC3H12A-DT
1	52726410	rs76280926	ZYG11B
1	52726440	rs113441120	ZYG11B
1	179229811	rs1278376308	ABL2
1	179229816	rs1299834802	ABL2
1	179229518	rs2306941	ABL2
1	45551015	rs9147	AKR1A1
1	1231719	rs912674364	B3GALT6
1	37691982	rs566040	C1orf109
1	85259349	rs75231029	C1orf52
1	40060674	rs1299798121	CAP1
1	45500031	rs3748643	CCDC163
1	26317908	rs41285347	CD52
1	26318207	rs12090258	CD52
1	22025454	rs61778042	CDC42
1	22053264	rs866829764	CDC42
1	22025615	rs11801382	CDC42
1	22053264	rs866829764	CDC42-AS1
1	37691952	rs565316	CDCA8
1	37691982	rs566040	CDCA8
1	3842936	rs3765775	CEP104
1	3843373	rs10909801	CEP104
1	3857748	rs12726906	CEP104
1	3857732	rs12722891	CEP104
1	203186436	rs879087330	CHI3L1
1	230643133	rs4846999	COG2
1	16631317	rs9659322	CROCCP2
1	16617397	rs4661397	CROCCP2
1	16617735	rs1762935	CROCCP2
1	16619009	rs11378	CROCCP2
1	16618914	rs13566	CROCCP2
1	74733103	rs41289224	CRYZ
1	74733056	rs2345436	CRYZ
1	167936173	rs1846416	DCAF6
1	111755152	rs72692518	DDX20
1	222814968	rs112277546	DISP1
1	205632071	rs13757	ELK4
1	8877713	rs12047420	ENO1
1	8877167	rs12752143	ENO1
1	8871090	rs2274971	ENO1
1	236282075	rs112020113	ERO1B
1	11655260	rs974805507	FBXO44
1	206923215	rs537154279	FCMR
1	206922278	rs291084	FCMR
1	206923405	rs1400987	FCMR
1	161707599	rs1340980	FCRLA
1	74198025	rs11806946	FPGT
1	89126772	rs74367406	GBP2
1	89198168	rs585525	GBP4
1	45687876	rs11211163	GPBP1L1
1	236142264	rs1233837915	GPR137B
1	223993001	rs11799993	GTF2IP20
1	149843969	rs7531664	H2BC20P
1	113930461	rs10494162	HIPK1
1	113929699	rs35024348	HIPK1
1	23801170	rs12041159	HMGCL
1	20748234	rs12404954	HP1BP3
1	220094084	rs1364613744	IARS2
1	159015526	rs1361564	IFI16
1	24187278	rs4090311	IFNLR1
1	67307668	rs12142823	IL12RB2
1	67308610	rs7544381	IL12RB2
1	111755152	rs72692518	INKA2
1	201829591	rs1175913017	IPO9
1	5993570	rs806111	KCNAB2
1	5991819	rs186536883	KCNAB2
1	202807977	rs112577603	KDM5B
1	175193132	rs3753559	KIAA0040
1	960891	rs112905931	KLHL17
1	183023054	rs112409204	LAMC1
1	183023026	rs11582514	LAMC1
1	30757348	rs1407882	LAPTM5
1	30757821	rs2273979	LAPTM5
1	30757279	rs1407883	LAPTM5
1	22025615	rs11801382	LINC00339
1	22025454	rs61778042	LINC00339
1	203273566	rs16851198	LINC01353
1	203287672	rs4971226	LINC01353
1	203288591	rs4971211	LINC01353
1	53365674	rs1933537	LINC02812
1	53365719	rs1933538	LINC02812
1	16889487	rs3738617	LOC105376805
1	16888946	rs11806827	LOC105376805
1	16889640	rs6684252	LOC105376805
1	16889172	rs11801249	LOC105376805
1	23168176	rs187788587	LUZP1
1	160797135	rs3904492	LY9
1	232805931	rs3766497	MAP10
1	36157129	rs272834	MAP7D1
1	37515379	rs10752598	MEAF6
1	37514845	rs215873	MEAF6
1	167936173	rs1846416	MPC2
1	167721546	rs4657701	MPZL1
1	156741831	rs3806417	MRPL24
1	36459030	rs115621074	MRPS15
1	36459027	rs115995862	MRPS15
1	36459029	rs114606309	MRPS15
1	58700166	rs11207297	MYSM1
1	45584682	rs1248794832	NASP
1	45613182	rs2230658	NASP
1	16613958	rs398612	NBPF1
1	16613644	rs1759212	NBPF1
1	16613210	rs12138522	NBPF1
1	16614011	rs59586346	NBPF1
1	16613792	rs113677251	NBPF1
1	16612832	rs656023	NBPF1
1	16612720	rs2783366	NBPF1
1	16613238	rs1249086788	NBPF1
1	16613192	rs1746719	NBPF1
1	232951203	rs743199	NTPCR
1	232950710	rs13381	NTPCR
1	232978081	rs1045158	NTPCR
1	17308901	rs1886302	PADI4
1	226407676	rs892348	PARP1
1	31644248	rs7549590	PEF1
1	9688387	rs6669509	PIK3CD
1	6467273	rs14708	PLEKHG5
1	203076060	rs903366	PPFIA4
1	2587050	rs994912363	PRXL2B
1	2587044	rs764503660	PRXL2B
1	2587024	rs1171936419	PRXL2B
1	2587040	rs1397788591	PRXL2B
1	202162161	rs35587010	PTPN7
1	202161038	rs4420146	PTPN7
1	153986409	rs912401757	RAB13
1	206588606	rs11589	RASSF5
1	206557363	rs67223538	RASSF5
1	206557313	rs71633591	RASSF5
1	88991904	rs6660788	RBMXL1
1	88992837	rs1057326334	RBMXL1
1	88992832	rs938892705	RBMXL1
1	88993792	rs6428490	RBMXL1
1	192812042	rs4606	RGS2
1	192808434	rs2746071	RGS2
1	192808677	rs2746072	RGS2
1	44731139	rs114898411	RNU5D-1
1	23691734	rs3753270	RPL11
1	153635155	rs28379831	S100A13
1	53015805	rs17107560	SCP2
1	1231719	rs912674364	SDF4
1	1222325	rs79339398	SDF4
1	1222304	rs79281810	SDF4
1	149927497	rs45548131	SF3B4
1	149928718	rs1804775	SF3B4
1	156817318	rs2234883	SH2D2A
1	26279683	rs10902732	SH3BGRL3
1	248817485	rs7419176	SH3BP5L
1	248810964	rs4307600	SH3BP5L
1	1746440	rs74851718	SLC35E2A
1	1658866	rs7547516	SLC35E2B
1	1659220	rs9661500	SLC35E2B
1	1659060	rs79113395	SLC35E2B
1	1659114	rs7534581	SLC35E2B
1	40392898	rs12085078	SMAP2
1	40344186	rs453604	SMAP2
1	40414136	rs209605	SMAP2
1	40374600	rs209574	SMAP2
1	40373304	rs176627	SMAP2
1	40413964	rs209604	SMAP2
1	214281549	rs1016303665	SMYD2
1	112619415	rs3790597	ST7L
1	25906264	rs1462736063	STMN1
1	25906248	rs1215610628	STMN1
1	54052998	rs878985024	TCEANC2
1	27886464	rs6564	THEMIS2
1	168179733	rs11801584	TIPRL
1	25361785	rs9689	TMEM50A
1	179082871	rs2274227	TOR3A
1	209756234	rs2272867	TRAF3IP3
1	209755954	rs627670	TRAF3IP3
1	209758008	rs6665715	TRAF3IP3
1	114511320	rs7547048	TRIM33
1	114511290	rs139556778	TRIM33
1	26318207	rs12090258	UBXN11
1	26298054	rs1385004996	UBXN11
1	26317908	rs41285347	UBXN11
1	224433607	rs901962069	WDR26
1	224433610	rs929377758	WDR26
1	224434232	rs35365551	WDR26
1	32817982	rs3737251	YARS1
1	32817927	rs72654022	YARS1
1	155014317	rs3820225	ZBTB7B
1	247103972	rs4925692	ZNF669
1	1309465	rs150971662	ACAP3
1	154627302	rs35504625	ADAR
1	3900119	rs113529609	C1orf174
1	3900034	rs112821673	C1orf174
1	112620420	rs3795820	CAPZA1
1	19485983	rs6426806	CAPZB
1	45499668	rs7546268	CCDC163
1	45500626	rs12042903	CCDC163
1	93345449	rs957910525	CCDC18-AS1
1	167518220	rs34496347	CD247
1	22025547	rs2255282	CDC42
1	3856688	rs6424060	CEP104
1	153634375	rs28580554	CHTOP
1	9823902	rs145817822	CLSTN1
1	53197151	rs72673121	CPT2
1	16644225	rs56078005	CROCCP2
1	16625986	rs915311	CROCCP2
1	16625765	rs1762943	CROCCP2
1	16617349	rs11260833	CROCCP2
1	16644232	rs55795382	CROCCP2
1	16644329	rs9329446	CROCCP2
1	16644389	rs9729060	CROCCP2
1	16644212	rs9329445	CROCCP2
1	16626082	rs11799496	CROCCP2
1	16624385	rs1629127	CROCCP2
1	16644327	rs28532388	CROCCP2
1	16626155	rs2002232	CROCCP2
1	36469527	rs3917989	CSF3R
1	93345449	rs957910525	DR1
1	109114359	rs586530	ELAPOR1
1	157138367	rs116785379	ETV3
1	161021088	rs28365978	F11R
1	161021085	rs879751215	F11R
1	161021086	rs28365979	F11R
1	2195378	rs1425995913	FAAP20
1	11655266	rs933409447	FBXO44
1	155244682	rs12034326	GBA1
1	9235096	rs184437520	H6PD
1	228165950	rs55873785	IBA57
1	18956450	rs4912132	IFFO2
1	234609263	rs7545855	IRF2BP2
1	35435014	rs3814302	KIAA0319L
1	65420222	rs1310737257	LEPROT
1	65420219	rs1395164846	LEPROT
1	22025547	rs2255282	LINC00339
1	150579854	rs3738484	MCL1
1	150573840	rs55862611	MCL1
1	46616493	rs1250355882	MKNK1
1	46616493	rs1250355882	MOB3C
1	32241190	rs3795425	MTMR9LP
1	38873777	rs12127091	MYCBP
1	16613251	rs1765565	NBPF1
1	16613516	rs61394154	NBPF1
1	7783626	rs986051392	PER3
1	33349959	rs1310351245	PHC2
1	9630560	rs74568773	PIK3CD
1	9652041	rs74730352	PIK3CD
1	20633737	rs45530340	PINK1
1	150150179	rs189274971	PLEKHO1
1	44802360	rs17883304	PLK3
1	39691325	rs145691911	PPIE
1	31938224	rs1457857903	PTP4A2
1	206507650	rs2095124	RASSF5
1	145927267	rs872786	RBM8A
1	167630296	rs3738220	RCSD1
1	8424168	rs159961	RERE
1	26546642	rs76845311	RPS6KA1
1	214281588	rs12754081	SMYD2
1	159922990	rs7551141	TAGLN2
1	161044937	rs2516837	USF1
1	68231942	rs1292985029	WLS
1	147646379	rs12045115	ACP6
1	155051833	rs4845407	ADAM15
1	15585102	rs6687585	AGMAT
1	15584998	rs6687474	AGMAT
1	15585235	rs6690219	AGMAT
1	77283101	rs2689680	AK5
1	18872143	rs3202002	ALDH4A1
1	18872133	rs14311	ALDH4A1
1	21550581	rs885813	ALPL
1	21509711	rs77362499	ALPL
1	109509517	rs2570972	AMIGO1
1	113905154	rs1217398	AP4B1
1	183634264	rs2767304	ARPC5
1	183635770	rs2767305	ARPC5
1	154328785	rs141140594	ATP8B2
1	154328770	rs1194611	ATP8B2
1	1375207	rs572324697	AURKAIP1
1	1375288	rs2242398	AURKAIP1
1	1374801	rs112533928	AURKAIP1
1	160862066	rs12046019	CD244
1	160862069	rs11265499	CD244
1	160861863	rs12035537	CD244
1	26317369	rs4450008	CD52
1	22076864	rs12038474	CDC42
1	37692586	rs11558851	CDCA8
1	147178130	rs113969319	CHD1L
1	40861735	rs116373577	CITED4
1	40862199	rs117112421	CITED4
1	40862628	rs3813787	CITED4
1	224377588	rs4654036	CNIH4
1	184037758	rs1887281	COLGALT2
1	184036994	rs74767794	COLGALT2
1	184037415	rs114661926	COLGALT2
1	184037463	rs574046467	COLGALT2
1	1324576	rs1164321473	CPTP
1	1324149	rs867528056	CPTP
1	1324133	rs181195134	CPTP
1	1324155	rs909728870	CPTP
1	1324151	rs1444745500	CPTP
1	16645371	rs2224812	CROCCP2
1	16644453	rs2181703	CROCCP2
1	16630991	rs557419882	CROCCP2
1	16644289	rs2003421	CROCCP2
1	74733615	rs28568334	CRYZ
1	150732797	rs1436787632	CTSS
1	150765721	rs1136774	CTSS
1	42817057	rs970062614	ERMAP
1	161523646	rs11580574	FCGR2A
1	161506085	rs56315079	FCGR2A
1	161547871	rs3767646	FCGR3A
1	156601543	rs16837549	GPATCH4
1	156601724	rs76072262	GPATCH4
1	156601451	rs16837546	GPATCH4
1	156602147	rs78720142	GPATCH4
1	45634650	rs10890333	GPBP1L1
1	9234844	rs3752547	H6PD
1	41917879	rs3820587	HIVEP3
1	161523646	rs11580574	HSPA6
1	37859744	rs41310438	INPP5B
1	37931697	rs35267671	INPP5B
1	1324151	rs1444745500	INTS11
1	1324133	rs181195134	INTS11
1	1324576	rs1164321473	INTS11
1	1324149	rs867528056	INTS11
1	1324155	rs909728870	INTS11
1	234609722	rs191125037	IRF2BP2
1	1014228	rs1921	ISG15
1	153977169	rs879143005	JTB
1	6025908	rs1431837639	KCNAB2
1	6025904	rs571174656	KCNAB2
1	5992031	rs34031616	KCNAB2
1	5991863	rs11576872	KCNAB2
1	6025902	rs1371930992	KCNAB2
1	88992014	rs10922534	KYAT3
1	236523914	rs142276267	LGALS8
1	236524204	rs550734969	LGALS8
1	87328325	rs3806174	LMO4
1	87332274	rs77586397	LMO4
1	234959184	rs2802928	LNCATV
1	234958896	rs1878051	LNCATV
1	234961994	rs115441532	LNCATV
1	160798681	rs546669	LY9
1	235866745	rs3738521	LYST
1	39106320	rs72660086	MACF1
1	36178601	rs1206921416	MAP7D1
1	36177863	rs1470322884	MAP7D1
1	150579805	rs3115873	MCL1
1	150579803	rs374098118	MCL1
1	150579916	rs3738485	MCL1
1	37515602	rs879899452	MEAF6
1	37514332	rs6426021	MEAF6
1	37515603	rs10796910	MEAF6
1	165630412	rs10918223	MGST3
1	165630621	rs12040685	MGST3
1	165630223	rs10737515	MGST3
1	165631369	rs4147594	MGST3
1	165630314	rs6694924	MGST3
1	165631030	rs4147593	MGST3
1	1615869	rs9726211	MIB2
1	19596564	rs76467537	MICOS10-NBL1
1	112674689	rs3748655	MOV10
1	181062076	rs3856064	MR1
1	37859744	rs41310438	MTF1
1	156602147	rs78720142	NAXE
1	156601724	rs76072262	NAXE
1	156601543	rs16837549	NAXE
1	16613225	rs762249601	NBPF1
1	16613367	rs377381051	NBPF1
1	16605610	rs391746	NBPF1
1	16613438	rs567699786	NBPF1
1	16613862	rs569028386	NBPF1
1	16613478	rs534995889	NBPF1
1	16613222	rs9329437	NBPF1
1	16613263	rs11807577	NBPF1
1	120415426	rs1341437614	NBPF8
1	120415407	rs1327049432	NBPF8
1	160343943	rs1886417	NCSTN
1	160347231	rs6668576	NCSTN
1	5992031	rs34031616	NPHP4
1	5991863	rs11576872	NPHP4
1	61742713	rs192133670	PATJ
1	233295928	rs201104122	PCNX2
1	147178130	rs113969319	PDIA3P1
1	33334299	rs12734630	PHC2
1	33350098	rs61801971	PHC2
1	33350177	rs6673519	PHC2
1	9651286	rs7518602	PIK3CD
1	203075914	rs903365	PPFIA4
1	203076285	rs11578206	PPFIA4
1	203075969	rs11580190	PPFIA4
1	203067629	rs2275354	PPFIA4
1	202349188	rs930734	PPP1R12B
1	225922198	rs751460056	PYCR2
1	178725693	rs10913620	RALGPS2
1	110339822	rs814771	RBM15
1	88992014	rs10922534	RBMXL1
1	24502262	rs903965601	RCAN3
1	24502269	rs139376717	RCAN3
1	228486873	rs6684355	RNF187
1	11908299	rs11121840	RNU5E-1
1	11908301	rs530423161	RNU5E-1
1	11909787	rs12410058	RNU5E-1
1	11908513	rs12403427	RNU5E-1
1	11909860	rs926271	RNU5E-1
1	11909557	rs10864545	RNU5E-1
1	23692607	rs111953674	RPL11
1	23692606	rs878908315	RPL11
1	23692600	rs558662093	RPL11
1	23692603	rs1361739260	RPL11
1	153376469	rs966234311	S100A12
1	153543925	rs878979606	S100A4
1	153543927	rs879212573	S100A4
1	153543926	rs112379197	S100A4
1	153535365	rs879089680	S100A6
1	153535372	rs1432097836	S100A6
1	153535368	rs138514771	S100A6
1	153535362	rs111984299	S100A6
1	153390245	rs879072116	S100A8
1	153390247	rs879236587	S100A8
1	153390248	rs879250129	S100A8
1	153390251	rs1209796757	S100A8
1	153390246	rs879000199	S100A8
1	156146697	rs1468772	SEMA4A
1	31413254	rs34555734	SERINC2
1	31413316	rs12042883	SERINC2
1	26280938	rs774096724	SH3BGRL3
1	100895128	rs3806163	SLC30A7
1	1732580	rs2294488	SLC35E2A
1	19312389	rs2473808	SLC66A1
1	203862133	rs11240609	SNRPE
1	11013266	rs61775597	TARDBP
1	168179904	rs4657741	TIPRL
1	186318155	rs6657726	TPR
1	209763328	rs7536882	TRAF3IP3
1	209758710	rs2294407	TRAF3IP3
1	145994280	rs113699749	TXNIP
1	26306842	rs59770825	UBXN11
1	26285806	rs11579630	UBXN11
1	26317369	rs4450008	UBXN11
1	26305863	rs192892137	UBXN11
1	26280938	rs774096724	UBXN11
1	45010817	rs3806405	UROD
1	209828241	rs616227	UTP25
1	209827703	rs660975	UTP25
1	209828559	rs10863791	UTP25
1	209828509	rs11119351	UTP25
1	209828368	rs674346	UTP25
1	27959966	rs12406711	XKR8
1	155016481	rs2242195	ZBTB7B
1	37455082	rs2282256	ZC3H12A-DT
1	77683111	rs202031353	ZZZ3
1	155052137	rs879714377	ADAM15
1	155063135	rs3806256	ADAM15
1	150560845	rs587629847	ADAMTSL4
1	154607158	rs12128435	ADAR
1	154605039	rs1994922	ADAR
1	109621439	rs1314147991	AMPD2
1	109621446	rs186745159	AMPD2
1	28236029	rs476843	ATP5IF1
1	28236573	rs2078348	ATP5IF1
1	220057261	rs149345504	BPNT1
1	111473751	rs6685073	C1orf162
1	19419306	rs4912088	CAPZB
1	93246225	rs3754186	CCDC18
1	93180650	rs2297707	CCDC18
1	167518762	rs16859125	CD247
1	167456609	rs1891257	CD247
1	207756858	rs2724384	CD46
1	160547902	rs1055880	CD84
1	160547424	rs3766389	CD84
1	3857024	rs7542369	CEP104
1	3856982	rs12145238	CEP104
1	147171976	rs1348316	CHD1L
1	147178146	rs782060357	CHD1L
1	147242938	rs1890043	CHD1L
1	234373513	rs10910420	COA6-AS1
1	234372789	rs73099929	COA6-AS1
1	16645058	rs849701	CROCCP2
1	16645573	rs1360575	CROCCP2
1	16625157	rs12049102	CROCCP2
1	16617569	rs10907254	CROCCP2
1	16645572	rs879688259	CROCCP2
1	16632074	rs9329441	CROCCP2
1	16617720	rs1061533	CROCCP2
1	16626015	rs1765551	CROCCP2
1	16628943	rs10157917	CROCCP2
1	109911650	rs1461606373	CSF1
1	109911645	rs1476056263	CSF1
1	9893753	rs58346857	CTNNBIP1
1	9911037	rs148248097	CTNNBIP1
1	54171478	rs80295681	CYB5RL
1	20651917	rs559542	DDOST
1	200669900	rs111820047	DDX59
1	200669719	rs6661240	DDX59
1	200670028	rs6688581	DDX59
1	15527155	rs3795760	DNAJC16
1	21289993	rs1039140963	ECE1
1	52921308	rs56240702	ECHDC2
1	244970277	rs1489743644	EFCAB2
1	244970693	rs1479398750	EFCAB2
1	244970272	rs1222658003	EFCAB2
1	236219144	rs1619730	ERO1B
1	2198607	rs1287654762	FAAP20
1	89126776	rs7530803	GBP2
1	52602758	rs12089784	GPX7
1	52602242	rs11810754	GPX7
1	9235385	rs9435144	H6PD
1	9267354	rs11121354	H6PD
1	41918143	rs11588703	HIVEP3
1	220880203	rs12141189	HLX
1	26472309	rs1055415227	HMGN2
1	181089177	rs3747955	IER5
1	181088738	rs6425663	IER5
1	159008806	rs9887904	IFI16
1	159015862	rs4262539	IFI16
1	159015345	rs1361565	IFI16
1	159018088	rs72704976	IFI16
1	206469649	rs192686451	IKBKE
1	206472589	rs6673596	IKBKE
1	154454494	rs2228145	IL6R
1	154429203	rs2228144	IL6R
1	154453788	rs4129267	IL6R
1	156728473	rs3806415	ISG20L2
1	175159401	rs67332874	KIAA0040
1	175192794	rs10912903	KIAA0040
1	175158398	rs1057246	KIAA0040
1	175159400	rs72719370	KIAA0040
1	175159407	rs34270511	KIAA0040
1	25569719	rs7514842	LDLRAP1
1	65420228	rs1455489059	LEPROT
1	23168827	rs115892653	LUZP1
1	235867701	rs4659610	LYST
1	117368060	rs1146297	MAN1A2
1	232805644	rs2814526	MAP10
1	206684834	rs1444449784	MAPKAPK2
1	30718246	rs1188408	MATN1-AS1
1	30717659	rs7551867	MATN1-AS1
1	30717654	rs7551865	MATN1-AS1
1	84996982	rs11161505	MCOLN2
1	84997425	rs7552445	MCOLN2
1	84996969	rs11161504	MCOLN2
1	171796451	rs2232826	METTL13
1	156728473	rs3806415	METTL25B
1	12031153	rs946461	MIIP
1	181033612	rs3806283	MR1
1	181062036	rs3856063	MR1
1	1407565	rs34442823	MRPL20
1	220790074	rs61830265	MTARC1
1	1759112	rs146614907	NADK
1	16612906	rs656418	NBPF1
1	16612867	rs1832090	NBPF1
1	16612769	rs76251674	NBPF1
1	146938552	rs377023917	NBPF12
1	21439960	rs1976403	NBPF3
1	21440283	rs113548640	NBPF3
1	21440170	rs1566523	NBPF3
1	120415867	rs1287284991	NBPF8
1	160346918	rs16831840	NCSTN
1	46341744	rs68083747	NSUN4
1	46341773	rs66972124	NSUN4
1	46341445	rs72885163	NSUN4
1	46340808	rs17361749	NSUN4
1	228276575	rs1188722	OBSCN
1	228276547	rs1188721	OBSCN
1	17076071	rs12138566	PADI2
1	17082887	rs2647187	PADI2
1	17067255	rs74227522	PADI2
1	147178146	rs782060357	PDIA3P1
1	2411755	rs2494597	PEX10
1	9651584	rs7516138	PIK3CD
1	9630739	rs11121460	PIK3CD
1	20651917	rs559542	PINK1
1	20651917	rs559542	PINK1-AS
1	203075926	rs11585814	PPFIA4
1	156751240	rs12030654	PRCC
1	156768177	rs11264542	PRCC
1	107056380	rs1762482	PRMT6
1	52404508	rs60527249	PRPF38A
1	31066204	rs7526662	PUM1
1	88993957	rs6682844	RBMXL1
1	17439829	rs1298264535	RCC2
1	112706517	rs66799001	RHOC
1	112705276	rs34731458	RHOC
1	228735946	rs3738073	RHOU
1	201983182	rs112370844	RNPEP
1	201982484	rs80088584	RNPEP
1	26557925	rs12726439	RPS6KA1
1	26546063	rs12723936	RPS6KA1
1	32817927	rs72654022	S100PBP
1	37990434	rs4072980	SF3A3
1	26282158	rs12750420	SH3BGRL3
1	1746176	rs1419271243	SLC35E2A
1	1659065	rs6604980	SLC35E2B
1	179293199	rs12408349	SOAT1
1	109398511	rs1880670	SORT1
1	109393153	rs2140924	SORT1
1	159926189	rs1934075	TAGLN2
1	11012305	rs1016615909	TARDBP
1	11012300	rs1348103329	TARDBP
1	235328588	rs72758083	TBCE
1	201955009	rs2494113	TIMM17A
1	201955376	rs3806355	TIMM17A
1	161226376	rs3813628	TOMM40L
1	145996488	rs9245	TXNIP
1	26282158	rs12750420	UBXN11
1	26302974	rs11803933	UBXN11
1	26297779	rs11583258	UBXN11
1	26169964	rs2232648	ZNF593
1	26169879	rs2232646	ZNF593
1	26169964	rs2232648	ZNF593OS
1	26169879	rs2232646	ZNF593OS
1	119648206	rs1390099608	ZNF697
1	154608358	rs11579998	ADAR
1	154607982	rs58655370	ADAR
1	15584636	rs59475085	AGMAT
1	1019636	rs34927559	AGRN
1	228083263	rs3754356	ARF1
1	183635017	rs61811187	ARPC5
1	28247324	rs492554	ATP5IF1
1	235504679	rs182366	B3GALNT2
1	235504861	rs696247	B3GALNT2
1	39491497	rs7533743	BMP8A
1	39491437	rs147962201	BMP8A
1	93346360	rs3087457	CCDC18-AS1
1	3747077	rs75438821	CCDC27
1	26319479	rs67402791	CD52
1	20589951	rs588485	CDA
1	20589745	rs66731853	CDA
1	20588679	rs532545	CDA
1	22052595	rs2473325	CDC42-AS1
1	37692172	rs651626	CDCA8
1	40861766	rs1295592925	CITED4
1	16645309	rs9729102	CROCCP2
1	201506265	rs3753989	CSRP1
1	201506265	rs3753989	CSRP1-AS1
1	15617889	rs75354298	DDI2
1	26432111	rs3811462	DHDDS
1	52927839	rs11587812	ECHDC2
1	52921707	rs7552139	ECHDC2
1	244970360	rs61844237	EFCAB2
1	244970698	rs1284101965	EFCAB2
1	37996149	rs67631072	FHL3
1	37997024	rs944670179	FHL3
1	212858106	rs2201601	FLVCR1
1	212858367	rs2201603	FLVCR1
1	212858367	rs2201603	FLVCR1-DT
1	212858106	rs2201601	FLVCR1-DT
1	151070504	rs41266632	GABPB2
1	230067546	rs77005666	GALNT2
1	45687531	rs3013595	GPBP1L1
1	9129293	rs113325775	GPR157
1	9129298	rs191756025	GPR157
1	41917999	rs34538877	HIVEP3
1	41662899	rs191207173	HIVEP3
1	244863214	rs183607211	HNRNPU
1	220094063	rs987306546	IARS2
1	220094071	rs907677002	IARS2
1	220094066	rs1474163923	IARS2
1	45750903	rs6429576	IPP
1	1013855	rs2465124	ISG15
1	5991926	rs191884237	KCNAB2
1	175192713	rs2272784	KIAA0040
1	183024303	rs10911195	LAMC1
1	183023890	rs10911194	LAMC1
1	30758279	rs11801629	LAPTM5
1	22024341	rs2473307	LINC00339
1	145928206	rs116060188	LIX1L-AS1
1	234957196	rs2674001	LNCATV
1	206685302	rs181345810	MAPKAPK2
1	28328558	rs3753866	MED18
1	165630742	rs4147591	MGST3
1	165630453	rs943154412	MGST3
1	1631358	rs1385348383	MIB2
1	19596661	rs75763811	MICOS10
1	19596661	rs75763811	MICOS10-NBL1
1	46616841	rs56869893	MKNK1
1	46616504	rs978372051	MKNK1
1	46604058	rs10890407	MKNK1
1	46616504	rs978372051	MOB3C
1	46616841	rs56869893	MOB3C
1	93079072	rs546445	MTF2
1	39901096	rs61751008	MYCL
1	16613228	rs1048681735	NBPF1
1	16613232	rs1246463931	NBPF1
1	16613214	rs71642030	NBPF1
1	16605873	rs979066	NBPF1
1	184973539	rs234108	NIBAN1
1	205322025	rs34099486	NUAK2
1	205321837	rs35321028	NUAK2
1	228275732	rs510931	OBSCN
1	54764560	rs1180945	PARS2
1	7783588	rs112150636	PER3
1	10399722	rs3737155	PGD
1	10398423	rs6674949	PGD
1	9653328	rs4240895	PIK3CD-AS1
1	9653442	rs4240896	PIK3CD-AS1
1	42463308	rs2275116	PPCS
1	198638824	rs2274364	PTPRC
1	198638868	rs2274365	PTPRC
1	180154450	rs61828286	QSOX1
1	180155315	rs3820312	QSOX1
1	180155244	rs35481032	QSOX1
1	174159319	rs61827900	RABGAP1L
1	174159856	rs57919173	RABGAP1L
1	205121977	rs12033568	RBBP5
1	145928206	rs116060188	RBM8A
1	150364813	rs72696841	RPRD2
1	101238473	rs17100954	S1PR1
1	52927839	rs11587812	SCP2
1	37990219	rs4360494	SF3A3
1	2232677	rs263532	SKI
1	156194115	rs41265025	SLC25A44
1	42957951	rs3754224	SLC2A1
1	42924454	rs841840	SLC2A1
1	42958848	rs11537640	SLC2A1
1	9292962	rs1304955107	SPSB1
1	23979920	rs9424412	SRSF10
1	32702891	rs915131224	SYNC
1	229626529	rs1467512	TAF5L
1	27884873	rs2236074	THEMIS2
1	27884892	rs1467465	THEMIS2
1	154155073	rs114697636	TPM3
1	100133311	rs687513	TRMT13
1	100133310	rs879046658	TRMT13
1	26286444	rs12068212	UBXN11
1	35269400	rs376736404	ZMYM4
1	75724403	rs1331954019	ACADM
1	95073359	rs6684137	ALG14
1	95073520	rs6662345	ALG14
1	95073327	rs35678413	ALG14
1	1472705	rs1442991947	ATAD3B
1	28235741	rs479572	ATP5IF1
1	28235495	rs482249	ATP5IF1
1	28235725	rs2232717	ATP5IF1
1	28236165	rs12154	ATP5IF1
1	154341749	rs2010828	ATP8B2
1	154336968	rs2483711	ATP8B2
1	154338201	rs1352333	ATP8B2
1	154336998	rs2481064	ATP8B2
1	231241060	rs2274067	C1orf131
1	3891607	rs6701422	C1orf174
1	40040567	rs3131687	CAP1
1	223712910	rs2275877	CAPN2
1	160861833	rs59712018	CD244
1	207751561	rs2796267	CD46
1	207751847	rs2796268	CD46
1	26319315	rs11589222	CD52
1	22061804	rs16826302	CDC42
1	205532341	rs1042832	CDK18
1	205504644	rs77694338	CDK18
1	3843497	rs6701360	CEP104
1	3842788	rs3765774	CEP104
1	3856687	rs4648427	CEP104
1	3842769	rs3765773	CEP104
1	3857985	rs12127619	CEP104
1	26234254	rs3795687	CEP85
1	111139685	rs1043096	CEPT1
1	111185988	rs3818797	CEPT1
1	147242631	rs1890041	CHD1L
1	111226124	rs34772614	CHI3L2
1	239719955	rs7511970	CHRM3-AS2
1	11843828	rs198357	CLCN6
1	11847546	rs5064	CLCN6
1	11842953	rs14078	CLCN6
1	207495998	rs61821138	CR1
1	207495903	rs61522287	CR1
1	207496579	rs9429943	CR1
1	16628794	rs10157908	CROCCP2
1	16618122	rs942259	CROCCP2
1	16617994	rs2236548	CROCCP2
1	16645639	rs4661404	CROCCP2
1	16626269	rs1765550	CROCCP2
1	178037855	rs10798592	CRYZL2P
1	36471458	rs3917981	CSF3R
1	84574272	rs2303307	CTBS
1	84574386	rs2911592	CTBS
1	26432658	rs3811461	DHDDS
1	6701201	rs429383	DNAJC11
1	6645468	rs200456	DNAJC11
1	93879160	rs2235971	DNTTIP2
1	93879284	rs6681078	DNTTIP2
1	111139685	rs1043096	DRAM2
1	225832621	rs1444529429	EPHX1
1	92784554	rs199936520	EVI5
1	161039733	rs3737787	F11R
1	16251413	rs12069239	FBXO42
1	206923977	rs200512033	FCMR
1	206924092	rs62648275	FCMR
1	206924122	rs62648276	FCMR
1	206924078	rs62641617	FCMR
1	209674706	rs757986565	G0S2
1	151118814	rs72708423	GABPB2
1	151071561	rs4970936	GABPB2
1	230281204	rs11800118	GALNT2
1	230281207	rs10005	GALNT2
1	173867913	rs75315904	GAS5
1	92474421	rs11582379	GFI1
1	92483141	rs530464819	GFI1
1	92485380	rs4565725	GFI1
1	235330489	rs10754614	GGPS1
1	235329657	rs12044028	GGPS1
1	156290761	rs7537271	GLMP
1	231241060	rs2274067	GNPAT
1	6260648	rs61760841	GPR153
1	6260589	rs61760840	GPR153
1	6260523	rs1534996	GPR153
1	9129317	rs188702962	GPR157
1	9129372	rs1198219180	GPR157
1	9111428	rs373757030	GPR157
1	223992649	rs11800372	GTF2IP20
1	23825912	rs12754130	HMGCL
1	23807122	rs1018396	HMGCL
1	23812946	rs2281181	HMGCL
1	244846488	rs115900765	HNRNPU
1	244846494	rs12143760	HNRNPU
1	111738368	rs197439	INKA2
1	111755960	rs197392	INKA2
1	37860439	rs61778086	INPP5B
1	1325371	rs948492083	INTS11
1	1324130	rs1449578627	INTS11
1	1324119	rs984006653	INTS11
1	1324131	rs1162535941	INTS11
1	1324147	rs1424090176	INTS11
1	1324148	rs1157910649	INTS11
1	1324110	rs1250785539	INTS11
1	1324123	rs1181262231	INTS11
1	1324115	rs1460512671	INTS11
1	45749947	rs10789471	IPP
1	45749795	rs12564201	IPP
1	234604803	rs1329126	IRF2BP2
1	6025290	rs56224336	KCNAB2
1	5993491	rs806110	KCNAB2
1	6034028	rs7552747	KCNAB2
1	175192463	rs2272785	KIAA0040
1	175193060	rs3753560	KIAA0040
1	6613720	rs12402498	KLHL21
1	6591668	rs1556036	KLHL21
1	203769442	rs113377446	LAX1
1	65419886	rs1327118	LEPROT
1	65420528	rs12568532	LEPROT
1	65420765	rs3790434	LEPROT
1	65420459	rs12564738	LEPROT
1	16889738	rs7412012	LOC105376805
1	16889585	rs3738618	LOC105376805
1	16889000	rs1970002	LOC105376805
1	84574386	rs2911592	LOC105378819
1	84574272	rs2303307	LOC105378819
1	25431928	rs873309	MACO1
1	36155585	rs737381	MAP7D1
1	206685301	rs17041931	MAPKAPK2
1	204515429	rs4951391	MDM4
1	3611721	rs1402543110	MEGF6
1	1622510	rs72634816	MIB2
1	1618982	rs9442425	MIB2
1	45500626	rs12042903	MMACHC
1	236901156	rs41305971	MTR
1	1756945	rs79052177	NADK
1	45607817	rs2230657	NASP
1	16607683	rs9729471	NBPF1
1	21440603	rs4654745	NBPF3
1	183581298	rs12737538	NCF2
1	160347594	rs2038781	NCSTN
1	9950286	rs41280780	NMNAT1
1	46340721	rs41293273	NSUN4
1	46340570	rs67545510	NSUN4
1	228276399	rs936884	OBSCN
1	150010677	rs3738320	OTUD7B
1	17076269	rs12134154	PADI2
1	17082746	rs2235925	PADI2
1	17074599	rs2295053	PADI2
1	17076268	rs12138461	PADI2
1	2526571	rs143275045	PANK4
1	156246108	rs2075165	PAQR6
1	154946604	rs2061690	PBXIP1
1	10414954	rs12746471	PGD
1	10412791	rs11121566	PGD
1	10399416	rs3737154	PGD
1	10415063	rs11576384	PGD
1	10414400	rs58014725	PGD
1	10419734	rs41274480	PGD
1	9652117	rs78021484	PIK3CD-AS1
1	151199433	rs6695901	PIP5K1A
1	44806260	rs554666209	PLK3
1	42463459	rs2275117	PPCS
1	203076901	rs3795586	PPFIA4
1	203076773	rs903367	PPFIA4
1	203068880	rs34786248	PPFIA4
1	39738494	rs7513045	PPIE
1	202439390	rs4950849	PPP1R12B
1	13750070	rs1203619	PRDM2
1	171485638	rs71637410	PRRC2C
1	31937488	rs636503	PTP4A2
1	31945136	rs541978	PTP4A2
1	30937411	rs1250727999	PUM1
1	180190519	rs7521513	QSOX1
1	205775010	rs708725	RAB29
1	178725935	rs10798631	RALGPS2
1	206587144	rs7525135	RASSF5
1	17439260	rs11203388	RCC2
1	17438988	rs3121622	RCC2
1	17438641	rs148827388	RCC2
1	182589002	rs10911102	RNASEL
1	201983627	rs4950807	RNPEP
1	201982463	rs76173951	RNPEP
1	92831623	rs34244251	RPL5
1	150362764	rs828784	RPRD2
1	26546754	rs2278978	RPS6KA1
1	26529657	rs534641249	RPS6KA1
1	26574828	rs7726	RPS6KA1
1	26556219	rs41286649	RPS6KA1
1	41242968	rs114054291	SCMH1
1	41242427	rs1121866	SCMH1
1	52926925	rs28384398	SCP2
1	52927236	rs1242331	SCP2
1	37989717	rs3935867	SF3A3
1	26282340	rs61775086	SH3BGRL3
1	26282338	rs61775085	SH3BGRL3
1	26282332	rs61775084	SH3BGRL3
1	26282291	rs34209692	SH3BGRL3
1	26282270	rs12354062	SH3BGRL3
1	205813590	rs9438393	SLC41A1
1	156290761	rs7537271	SMG5
1	246507807	rs143268281	SMYD3
1	246506624	rs1157736146	SMYD3
1	246507179	rs7520453	SMYD3
1	179295156	rs10798656	SOAT1
1	179294221	rs2493119	SOAT1
1	1575421	rs7519837	SSU72
1	27348826	rs4246508	SYTL1
1	43389907	rs839753	SZT2
1	43389875	rs839752	SZT2
1	234405876	rs2271444	TARBP1
1	234399017	rs12078194	TARBP1
1	212792127	rs3738798	TATDN3
1	235330489	rs10754614	TBCE
1	235329657	rs12044028	TBCE
1	151890185	rs1060870	THEM4
1	27877473	rs34402280	THEMIS2
1	27887472	rs11247706	THEMIS2
1	27877470	rs34731385	THEMIS2
1	27877475	rs36074736	THEMIS2
1	27880541	rs7555608	THEMIS2
1	2557169	rs1886730	TNFRSF14
1	2557169	rs1886730	TNFRSF14-AS1
1	179883417	rs605807	TOR1AIP1
1	209777415	rs669694	TRAF3IP3
1	209769566	rs144034763	TRAF3IP3
1	209769165	rs7523300	TRAF3IP3
1	209755699	rs6540553	TRAF3IP3
1	36155585	rs737381	TRAPPC3
1	228406870	rs111755906	TRIM11
1	156582056	rs6682716	TTC24
1	19074911	rs2281748	UBR4
1	26306837	rs868490266	UBXN11
1	26307816	rs6659387	UBXN11
1	26282340	rs61775086	UBXN11
1	26282291	rs34209692	UBXN11
1	26282338	rs61775085	UBXN11
1	26282270	rs12354062	UBXN11
1	26282332	rs61775084	UBXN11
1	26319315	rs11589222	UBXN11
1	26306340	rs3795683	UBXN11
1	161039733	rs3737787	USF1
1	209827888	rs661849	UTP25
1	26832938	rs56147926	ZDHHC18
1	26832353	rs34924059	ZDHHC18
1	247103575	rs10924917	ZNF669
1	247103570	rs12080836	ZNF669
1	26374694	rs12037508	ZNF683
1	207322082	rs7533852	CD55
1	155688294	rs2666826	DAP3
1	21345692	rs7540855	ECE1
1	179026148	rs193196190	FAM20B
1	212858008	rs2220949	FLVCR1
1	212858008	rs2220949	FLVCR1-DT
1	147225363	rs2289575	FMO5
1	84997226	rs1837328	MCOLN2
1	45500031	rs3748643	MMACHC
1	1778549	rs985778659	NADK
1	6554475	rs4908923	NOL9
1	25800711	rs879452451	SELENON
1	25800712	rs6676343	SELENON
1	229626307	rs71652397	TAF5L
1	225882982	rs12563427	TMEM63A
1	32817148	rs1478043926	YARS1
1	111499527	rs3393	ADORA3
1	111499509	rs3394	ADORA3
1	27554121	rs114813375	AHDC1
1	243488025	rs1418232708	AKT3
1	155978084	rs928596	ARHGEF2
1	155978139	rs1889533	ARHGEF2
1	235328588	rs72758083	ARID4B
1	85274841	rs1310019901	BCL10
1	39788850	rs804394	BMP8B
1	44814164	rs113223337	BTBD19
1	3888691	rs7544191	C1orf174
1	3900329	rs4072725	C1orf174
1	209806184	rs34743335	C1orf74
1	209806173	rs12403006	C1orf74
1	209806268	rs7545538	C1orf74
1	209806290	rs7545542	C1orf74
1	15525181	rs4645980	CASP9
1	15524118	rs1052571	CASP9
1	15527056	rs3795758	CASP9
1	15523602	rs10803388	CASP9
1	15523848	rs4645989	CASP9
1	160838686	rs1319651	CD244
1	26320235	rs1071849	CD52
1	26317588	rs3924934	CD52
1	26320239	rs17645	CD52
1	26319175	rs11247910	CD52
1	207321071	rs2564978	CD55
1	20589587	rs589942	CDA
1	183936955	rs1112363	COLGALT2
1	226987666	rs6426558	COQ8A
1	16618314	rs3093	CROCCP2
1	16618311	rs556702782	CROCCP2
1	16617656	rs1762934	CROCCP2
1	16631115	rs879364	CROCCP2
1	16628788	rs12024782	CROCCP2
1	84574145	rs41299545	CTBS
1	12617852	rs886190174	DHRS3
1	12595712	rs72871195	DHRS3
1	231626594	rs3738398	DISC1
1	21294009	rs213050	ECE1
1	109162400	rs676385	ELAPOR1
1	19227605	rs7515397	EMC1
1	11648679	rs1055547	FBXO2
1	161622314	rs2085695	FCGR3B
1	38006537	rs972822541	FHL3
1	37995951	rs111946396	FHL3
1	151071374	rs4970993	GABPB2
1	89199262	rs647273	GBP4
1	235329231	rs3806393	GGPS1
1	235328588	rs72758083	GGPS1
1	235330042	rs140788687	GGPS1
1	182392027	rs116040694	GLUL
1	182389302	rs4652705	GLUL
1	45012003	rs2236576	HECTD3
1	113928567	rs1000528	HIPK1
1	113930028	rs756493	HIPK1
1	42035577	rs11210564	HIVEP3
1	42035651	rs111279921	HIVEP3
1	111721240	rs197423	INKA2
1	37932375	rs1224372029	INPP5B
1	234608734	rs11502	IRF2BP2
1	1012762	rs575271893	ISG15
1	1000335	rs3128114	ISG15
1	6027181	rs60876998	KCNAB2
1	88992007	rs6660894	KYAT3
1	88992009	rs6675968	KYAT3
1	25563141	rs6687605	LDLRAP1
1	234968481	rs60305243	LNCATV
1	234968234	rs71640616	LNCATV
1	234964899	rs74148621	LNCATV
1	234958925	rs142228000	LNCATV
1	84574145	rs41299545	LOC105378819
1	25820023	rs1127818	LOC646471
1	25819429	rs3033473	LOC646471
1	113073039	rs41283098	LRIG2
1	53945795	rs140233978	LRRC42
1	53946508	rs1063162	LRRC42
1	235867341	rs7548449	LYST
1	9943171	rs7535945	LZIC
1	39082140	rs1303466263	MACF1
1	39082147	rs1296646826	MACF1
1	171782526	rs35882887	METTL13
1	11980146	rs2236053	MFN2
1	11980422	rs2180183	MFN2
1	45619684	rs1547925	NASP
1	16609286	rs413092	NBPF1
1	247416606	rs12079994	NLRP3
1	247332083	rs113566032	NLRP3
1	26921784	rs41307925	NUDC
1	51577164	rs11205866	OSBPL9
1	51578174	rs1938171	OSBPL9
1	51577175	rs72663113	OSBPL9
1	10398382	rs6670157	PGD
1	33336105	rs28541770	PHC2
1	151328177	rs74823216	PI4KB
1	9715402	rs72633866	PIK3CD
1	203069381	rs1874143	PPFIA4
1	39739151	rs3738673	PPIE
1	212285049	rs2236598	PPP2R5A
1	212285041	rs968531	PPP2R5A
1	212284975	rs968532	PPP2R5A
1	2182126	rs262688	PRKCZ-AS1
1	226987666	rs6426558	PSEN2
1	111619013	rs1359414	RAP1A
1	206586643	rs10779488	RASSF5
1	206558288	rs77197013	RASSF5
1	206589123	rs11539428	RASSF5
1	88992007	rs6660894	RBMXL1
1	88992009	rs6675968	RBMXL1
1	192160510	rs114973754	RGS18
1	44638378	rs72671954	RNF220
1	11908280	rs11121839	RNU5E-1
1	11908349	rs12092734	RNU5E-1
1	11908338	rs12092731	RNU5E-1
1	11909567	rs75455678	RNU5E-1
1	26557548	rs35245195	RPS6KA1
1	1231507	rs60252802	SDF4
1	1227161	rs80322353	SDF4
1	169708416	rs755123041	SELL
1	156147793	rs72708271	SEMA4A
1	2231505	rs590367	SKI
1	160637934	rs7527021	SLAMF1
1	115977336	rs2452551	SLC22A15
1	108200270	rs554709	SLC25A24
1	108200556	rs663481	SLC25A24
1	108199501	rs547364	SLC25A24
1	67053650	rs2251004	SLC35D1
1	40374049	rs2272993	SMAP2
1	40374624	rs1965999	SMAP2
1	40415575	rs72637911	SMAP2
1	28506411	rs2840757	SNHG3
1	58575905	rs3551	TACSTD2
1	58575983	rs41313363	TACSTD2
1	225849143	rs184852	TMEM63A
1	247857146	rs10749636	TRIM58
1	247857254	rs11204523	TRIM58
1	26319175	rs11247910	UBXN11
1	26317588	rs3924934	UBXN11
1	62437692	rs9436222	USP1
1	68126201	rs41287850	WLS
1	68231870	rs183747507	WLS
1	22452419	rs10917233	ZBTB40
1	37474606	rs555847817	ZC3H12A-DT
1	37473799	rs114886934	ZC3H12A-DT
1	247331048	rs61838690	ZNF496
1	247332083	rs113566032	ZNF496
2	65228167	rs7566950	ACTR2
2	227472958	rs12999532	AGFG1
2	61177379	rs112583316	AHSA2P
2	61177274	rs76621768	AHSA2P
2	111883680	rs7575582	ANAPC1
2	111884781	rs6711031	ANAPC1
2	111884277	rs3814027	ANAPC1
2	111884793	rs6707762	ANAPC1
2	111883706	rs12233011	ANAPC1
2	111883572	rs17835589	ANAPC1
2	240562434	rs1138848	ANKMY1
2	223837588	rs3738961	AP1S3
2	223837891	rs13415642	AP1S3
2	223836505	rs1232154229	AP1S3
2	223944374	rs6736139	AP1S3
2	68808291	rs13000568	ARHGAP25
2	152717752	rs7598878	ARL6IP6
2	152719448	rs13006652	ARL6IP6
2	152719492	rs3748937	ARL6IP6
2	218217607	rs12694432	ARPC2
2	218217396	rs2271541	ARPC2
2	70070865	rs6546566	ASPRV1
2	70086416	rs75286265	ASPRV1
2	23927762	rs13021384	ATAD2B
2	23927225	rs75960003	ATAD2B
2	85418422	rs62162752	CAPG
2	85418827	rs116761930	CAPG
2	240585899	rs2953172	CAPN10-DT
2	201183859	rs771778830	CASP10
2	201183860	rs775308555	CASP10
2	201262925	rs10084426	CASP8
2	201280883	rs11681399	CASP8
2	134919282	rs3769028	CCNT2
2	134919698	rs3769024	CCNT2
2	37196344	rs10865123	CEBPZOS
2	121462016	rs933410756	CLASP1
2	218568230	rs500317	CNOT9
2	218569485	rs532475	CNOT9
2	218569471	rs532425	CNOT9
2	218568550	rs524012	CNOT9
2	218568272	rs500422	CNOT9
2	218568874	rs526897	CNOT9
2	61889168	rs113326664	COMMD1
2	180006668	rs2176016	CWC22
2	171523636	rs62181670	CYBRD1
2	233354347	rs1161066905	DGKD
2	25251217	rs1384494402	DNMT3A
2	25251213	rs1365432463	DNMT3A
2	162074215	rs13015258	DPP4
2	162074215	rs13015258	DPP4-DT
2	37156482	rs13008681	EIF2AK2
2	241356858	rs3771547	FARP2
2	47903810	rs75191664	FBXO11
2	47903800	rs76789493	FBXO11
2	47904184	rs28394891	FBXO11
2	28391927	rs925255	FOSL2
2	28395065	rs62143061	FOSL2
2	28409510	rs7606480	FOSL2
2	75670813	rs34645183	GCFC2
2	38750923	rs1156361003	GEMIN6
2	85546863	rs72843835	GGCX
2	85561052	rs7568458	GGCX
2	85550449	rs17026447	GGCX
2	69829233	rs2278933	GMCL1
2	85694869	rs2043760	GNLY
2	156435745	rs1484402533	GPD2
2	240585899	rs2953172	GPR35
2	26244107	rs3806515	HADHA
2	26244785	rs72809668	HADHA
2	26243904	rs3806514	HADHA
2	26244798	rs3806516	HADHA
2	26245497	rs13016300	HADHA
2	241315452	rs11554054	HDLBP
2	241264600	rs144379709	HDLBP
2	241251963	rs62186370	HDLBP
2	74834348	rs11556194	HK2
2	20650679	rs35317129	HS1BP3
2	202775116	rs4675290	ICA1L
2	8678498	rs115530012	ID2
2	8682782	rs3845751	ID2
2	102419641	rs6756407	IL18RAP
2	102418915	rs11465673	IL18RAP
2	102423722	rs9807934	IL18RAP
2	102423413	rs2272127	IL18RAP
2	190364809	rs56044907	INPP1
2	233060213	rs4073603	INPP5D
2	233172101	rs6741388	INPP5D
2	233060696	rs34218488	INPP5D
2	233208310	rs13031194	INPP5D
2	233164597	rs6715810	INPP5D
2	233060456	rs1141328	INPP5D
2	8837679	rs1027596332	KIDINS220
2	43996560	rs11124962	LRPPRC
2	43995523	rs12712903	LRPPRC
2	43995992	rs11124961	LRPPRC
2	43995742	rs62135152	LRPPRC
2	43920360	rs3892364	LRPPRC
2	237691995	rs534019092	LRRFIP1
2	159902657	rs2292391	LY75
2	39437518	rs56128332	MAP4K3-DT
2	159712321	rs550674667	MARCHF7
2	98730548	rs1324892592	MGAT4A
2	74198820	rs13001449	MTHFD2
2	74205638	rs1327139336	MTHFD2
2	130182517	rs1968675	MZT2B
2	191677908	rs1413569198	NABP1
2	191678423	rs4386269	NABP1
2	203015238	rs78115373	NBEAL1
2	231483964	rs59358615	NCL
2	231483954	rs10210351	NCL
2	231463834	rs12475605	NCL
2	231463970	rs10202701	NCL
2	206159630	rs1010311389	NDUFS1
2	190534652	rs13412879	NEMP2
2	151289680	rs2194492	NMI
2	27442494	rs780112	NRBP1
2	27428826	rs10182937	NRBP1
2	113217527	rs1479	PAX8
2	70086416	rs75286265	PCBP1-AS1
2	70258749	rs12615979	PCYOX1
2	70257733	rs111465856	PCYOX1
2	218322975	rs1870123	PNKD
2	218323017	rs1870124	PNKD
2	218323178	rs1870125	PNKD
2	28751273	rs966250	PPP1CB
2	152717752	rs7598878	PRPF40A
2	113199244	rs2305133	PSD4
2	113198794	rs2276561	PSD4
2	130355705	rs114272583	PTPN18
2	120254194	rs10180465	RALB
2	120252867	rs934722	RALB
2	120252635	rs75142817	RALB
2	219177905	rs10193576	RETREG2
2	219182253	rs3731900	RETREG2
2	219178511	rs375896695	RETREG2
2	219177953	rs10170244	RETREG2
2	219177892	rs10170226	RETREG2
2	99411327	rs13420293	REV1
2	20448450	rs1062292	RHOB
2	46543301	rs1179572371	RHOQ
2	151410558	rs4664045	RIF1
2	151410217	rs2290367	RIF1
2	240565931	rs55797083	RNPEPL1
2	240567610	rs67617520	RNPEPL1
2	216498338	rs284574	RPL37A
2	109613916	rs3829700	SEPTIN10
2	109614297	rs545570999	SEPTIN10
2	264605	rs13422598	SH3YL1
2	218396453	rs2279014	SLC11A1
2	64989752	rs1064512	SLC1A4
2	40451909	rs998183051	SLC8A1
2	130182517	rs1968675	SMPD4
2	32153535	rs2280973	SPAST
2	54558568	rs12987967	SPTBN1
2	54457261	rs76070960	SPTBN1
2	54456574	rs4305309	SPTBN1
2	101151431	rs190367292	TBC1D8
2	70554042	rs10198077	TGFA
2	85328154	rs10460586	TGOLN2
2	241617604	rs7580246	THAP4
2	241617613	rs36043566	THAP4
2	218287203	rs13031757	TMBIM1
2	218288214	rs6727301	TMBIM1
2	218292256	rs3731860	TMBIM1
2	120223125	rs75946739	TMEM185B
2	120223904	rs74741300	TMEM185B
2	219252611	rs6712442	TUBA4A
2	219254060	rs2071385	TUBA4A
2	23927762	rs13021384	UBXN2A
2	23927225	rs75960003	UBXN2A
2	61471288	rs551067900	USP34
2	61256590	rs72811484	USP34
2	61471028	rs74181273	USP34
2	223944374	rs6736139	WDFY1
2	174683036	rs74173160	WIPF1
2	216109204	rs1647765	XRCC5
2	216109224	rs2563247	XRCC5
2	216109203	rs56226728	XRCC5
2	216109236	rs1647766	XRCC5
2	216109215	rs1382915318	XRCC5
2	216109216	rs2914792	XRCC5
2	9629600	rs987227588	YWHAQ
2	9629921	rs13417081	YWHAQ
2	97714395	rs35958372	ZAP70
2	61178588	rs3856521	AHSA2P
2	197310573	rs10931780	ANKRD44
2	46534895	rs4952833	ATP6V1E2
2	46534890	rs4952832	ATP6V1E2
2	47174925	rs1693869	CALM2
2	85419153	rs75817601	CAPG
2	85409712	rs570186690	CAPG
2	73233171	rs779122697	CCT7
2	37196980	rs72792811	CEBPZOS
2	168455833	rs5029508	CERS6
2	121649480	rs1385928836	CLASP1
2	121531552	rs9679440	CLASP1
2	121649478	rs1329008387	CLASP1
2	121529950	rs934765	CLASP1
2	218125569	rs3890158	CXCR2
2	136115514	rs2228014	CXCR4
2	218806875	rs4674345	CYP27A1
2	171687973	rs3795999	DYNC1I2
2	202634997	rs933969	FAM117B
2	47906569	rs913275664	FBXO11
2	47906557	rs1190958796	FBXO11
2	47906577	rs1045702526	FBXO11
2	47906573	rs946140022	FBXO11
2	28411457	rs72775176	FOSL2
2	108449463	rs3820957	GCC2
2	69387029	rs6720415	GFPT1
2	69386794	rs6725340	GFPT1
2	85561147	rs10172544	GGCX
2	42792590	rs2304656	HAAO
2	241315319	rs12624195	HDLBP
2	241315322	rs12624197	HDLBP
2	8683033	rs80280742	ID2
2	113128472	rs3181052	IL1RN
2	241701549	rs6715151	ING5
2	241702281	rs1421132515	ING5
2	241701572	rs6742813	ING5
2	230864733	rs3098325	ITM2C
2	43132629	rs183734363	LINC02580
2	43158257	rs1403987149	LINC02580
2	43132619	rs549774110	LINC02580
2	43132609	rs1057209037	LINC02580
2	237691964	rs1025057598	LRRFIP1
2	127387896	rs79789049	MAP3K2
2	207626021	rs6748491	METTL21A
2	98731010	rs1016090946	MGAT4A
2	71130580	rs981947	MPHOSPH10
2	99141233	rs76474684	MRPL30
2	110212348	rs776083102	MTLN
2	131492520	rs12988424	MZT2A
2	131493368	rs12990156	MZT2A
2	131493393	rs12472061	MZT2A
2	177392663	rs113671272	NFE2L2
2	174248967	rs7583288	OLA1
2	113236840	rs1110839	PAX8
2	113236840	rs1110839	PAX8-AS1
2	70087528	rs923239480	PCBP1
2	10812231	rs2884292	PDIA6
2	68365568	rs3770651	PLEK
2	44168163	rs1453863	PPM1B
2	231706504	rs838441	PTMA
2	219178189	rs149622866	RETREG2
2	101002821	rs2278724	RPL31
2	128027629	rs930007908	SAP130
2	241315322	rs12624197	SEPTIN2
2	241315319	rs12624195	SEPTIN2
2	218397456	rs1809231	SLC11A1
2	113756324	rs4321376	SLC35F5
2	44168163	rs1453863	SLC3A1
2	230415917	rs4142872	SP100
2	32062936	rs1316799432	SPAST
2	32156040	rs6709048	SPAST
2	54559354	rs12713260	SPTBN1
2	85889046	rs28364794	ST3GAL5
2	152176276	rs6740224	STAM2
2	241507786	rs1553473	STK25
2	85309887	rs79028776	TCF7L1
2	85310189	rs9248	TCF7L1
2	105330280	rs1056177	TGFBRAP1
2	97995531	rs2279824	TMEM131
2	47074605	rs1046263	TTC7A
2	218745710	rs586194	TTLL4
2	135742905	rs73958618	UBXN4
2	128091085	rs28372712	UGGT1
2	128091077	rs879755339	UGGT1
2	85561147	rs10172544	VAMP8
2	9555153	rs11893688	ADAM17
2	238426679	rs483042	ASB1
2	238426762	rs482775	ASB1
2	238426760	rs473651	ASB1
2	85754638	rs17851881	ATOH8
2	121649479	rs374808654	CLASP1
2	218125863	rs4674258	CXCR2
2	37157153	rs62133148	EIF2AK2
2	232550011	rs11683262	EIF4E2
2	69386826	rs6738707	GFPT1
2	10303214	rs62128554	HPCAL1
2	102419429	rs2293225	IL18RAP
2	86195537	rs9309632	IMMT
2	241702151	rs111766881	ING5
2	207167000	rs2269070	KLF7
2	43228515	rs745763	LINC01126
2	101962457	rs7601434	LINC01127
2	237692246	rs1055407495	LRRFIP1
2	105037556	rs17634193	MRPS9
2	47783349	rs1042821	MSH6
2	47783919	rs3136235	MSH6
2	241102692	rs16843274	MTERF4
2	206158871	rs4147709	NDUFS1
2	60756834	rs2099613	PAPOLG
2	10812246	rs2884293	PDIA6
2	10812321	rs2357823	PDIA6
2	10812265	rs2884294	PDIA6
2	10812522	rs116156133	PDIA6
2	10812354	rs4473359	PDIA6
2	61018416	rs12996059	PEX13
2	28642894	rs2272387	PLB1
2	197805030	rs770659	PLCL1
2	68365183	rs3732046	PLEK
2	219177639	rs1239107203	RETREG2
2	85355226	rs1176636240	RETSAT
2	11345013	rs56309145	ROCK2
2	11345428	rs1395353483	ROCK2
2	11344336	rs745706111	ROCK2
2	109129473	rs1367274	SH3RF3
2	109129345	rs376181769	SH3RF3
2	97713755	rs2276644	ZAP70
2	113889974	rs1504044	ACTR3-AS1
2	215311594	rs867129921	ATIC
2	201258272	rs3769823	CASP8
2	134917658	rs45607138	CCNT2
2	86562473	rs12987172	CHMP3
2	100417532	rs556052262	CHST10
2	121530912	rs566340581	CLASP1
2	219176733	rs6436125	CNPPD1
2	219176711	rs6436124	CNPPD1
2	218399384	rs2739049	CTDSP1
2	218401481	rs2252235	CTDSP1
2	241734472	rs7602811	D2HGDH
2	17753771	rs3747514	GEN1
2	69830316	rs3732266	GMCL1
2	85697172	rs1561284	GNLY
2	85698725	rs12845	GNLY
2	85696813	rs13408224	GNLY
2	85698544	rs4240201	GNLY
2	85698633	rs7908	GNLY
2	85698557	rs4240202	GNLY
2	241316415	rs13006939	HDLBP
2	208265390	rs11895188	IDH1
2	86195908	rs4450596	IMMT
2	86196031	rs4374375	IMMT
2	86195822	rs4402761	IMMT
2	86195298	rs17551815	IMMT
2	86196101	rs4544439	IMMT
2	206085594	rs180879501	INO80D
2	233059893	rs35140857	INPP5D
2	207166591	rs7568369	KLF7
2	30233476	rs4245769	LBH
2	143608314	rs1001858768	LOC101928361
2	184597742	rs34714481	LOC105373780
2	184598808	rs73041379	LOC105373780
2	237627749	rs10184871	LRRFIP1
2	227324491	rs75877432	MFF-DT
2	130183281	rs762205718	MZT2B
2	130183267	rs1172237857	MZT2B
2	71070565	rs2287328	NAGK
2	71069927	rs888352	NAGK
2	71072273	rs13003421	NAGK
2	71072084	rs11677558	NAGK
2	219160586	rs3731890	NHEJ1
2	42764328	rs10194180	OXER1
2	42762019	rs4953653	OXER1
2	42763382	rs12712859	OXER1
2	208025649	rs1037416	PLEKHM3
2	86037349	rs118125930	POLR1A
2	68252591	rs184336391	PPP3R1
2	113185893	rs2241976	PSD4
2	231707671	rs6737601	PTMA
2	231709234	rs1058315	PTMA
2	231710097	rs2241742	PTMA
2	219176711	rs6436124	RETREG2
2	219176733	rs6436125	RETREG2
2	219182671	rs3731901	RETREG2
2	99489313	rs4851207	REV1
2	151409959	rs2290368	RIF1
2	3536555	rs113759432	RNASEH1
2	11344335	rs577796797	ROCK2
2	264019	rs7595075	SH3YL1
2	264227	rs7584915	SH3YL1
2	218383312	rs7591242	SLC11A1
2	64989311	rs71424144	SLC1A4
2	65018158	rs6756968	SLC1A4
2	113756521	rs7592689	SLC35F5
2	130183267	rs1172237857	SMPD4
2	130183281	rs762205718	SMPD4
2	73829186	rs17009399	STAMBP
2	101151653	rs12466496	TBC1D8
2	101150852	rs4073616	TBC1D8
2	101151642	rs13392166	TBC1D8
2	119679004	rs2272055	TMEM177
2	119678995	rs11692772	TMEM177
2	112055814	rs9308665	TMEM87B
2	128091152	rs72845139	UGGT1
2	63840574	rs4293553	UGP2
2	184597742	rs34714481	ZNF804A
2	184598808	rs73041379	ZNF804A
2	100142616	rs13003982	AFF3
2	100142823	rs11123810	AFF3
2	100141675	rs11123809	AFF3
2	99549992	rs13427251	AFF3
2	241638501	rs62193468	ATG4B
2	60552891	rs529522229	BCL11A
2	60528628	rs45595933	BCL11A
2	61145163	rs3213944	C2orf74-DT
2	230713423	rs2459923	CAB39
2	55403565	rs115811802	CCDC88A
2	65072632	rs55952639	CEP68
2	201130360	rs148358582	CFLAR
2	201117821	rs2881928	CFLAR
2	178414871	rs142040820	CHROMR
2	98607846	rs3754871	COA5
2	98608705	rs1139829	COA5
2	98608535	rs17034241	COA5
2	25273308	rs61032077	DNMT3A
2	25341191	rs192022828	DNMT3A
2	162073469	rs17574	DPP4
2	162073469	rs17574	DPP4-DT
2	71452575	rs13384155	DYSF
2	71466813	rs61333801	DYSF
2	37157240	rs12992610	EIF2AK2
2	37157219	rs12992818	EIF2AK2
2	37156687	rs11904602	EIF2AK2
2	232551268	rs11899983	EIF4E2
2	85699019	rs10192752	GNLY
2	85694638	rs1866138	GNLY
2	85697961	rs1437744	GNLY
2	85699095	rs10180445	GNLY
2	85699222	rs10180391	GNLY
2	85699115	rs10180451	GNLY
2	85697606	rs11127	GNLY
2	85698263	rs1866141	GNLY
2	85698406	rs4240200	GNLY
2	174487862	rs1077071	GPR155
2	240625739	rs67950490	GPR35
2	240625723	rs1194895673	GPR35
2	240625724	rs111969030	GPR35
2	240625738	rs1441980406	GPR35
2	240625696	rs74987606	GPR35
2	240625707	rs113292765	GPR35
2	126656158	rs11542968	GYPC
2	126657017	rs13008888	GYPC
2	26244479	rs62128457	HADHA
2	241314902	rs55659209	HDLBP
2	238241004	rs1374385	HES6
2	197498780	rs1050347	HSPD1
2	8682136	rs56393729	ID2
2	213150581	rs2197025	IKZF2
2	113115441	rs315920	IL1RN
2	86194579	rs12714172	IMMT
2	86194950	rs9653569	IMMT
2	130342923	rs11542416	IMP4
2	96619180	rs12329128	KANSL3
2	30447171	rs2949682	LCLAT1
2	30447144	rs13426316	LCLAT1
2	127639232	rs891515	LIMS2
2	127637563	rs75591580	LIMS2
2	127637557	rs576232057	LIMS2
2	127637923	rs2288657	LIMS2
2	127638484	rs1055199	LIMS2
2	98772422	rs12999225	LINC02611
2	237727161	rs7571886	LRRFIP1
2	207625155	rs79220356	METTL21A
2	71130504	rs1813348	MPHOSPH10
2	71130287	rs2012479	MPHOSPH10
2	75647264	rs2286239	MRPL19
2	95118518	rs945134244	MRPS5
2	47783882	rs3136233	MSH6
2	241103233	rs60134249	MTERF4
2	191740361	rs113292456	NABP1
2	191740409	rs7574547	NABP1
2	71071356	rs13023145	NAGK
2	71074276	rs74746386	NAGK
2	71071208	rs12996507	NAGK
2	240025784	rs28364593	NDUFA10
2	177234884	rs6433654	NFE2L2
2	177263965	rs17524059	NFE2L2
2	113239311	rs1139015	PAX8-AS1
2	68388263	rs2241947	PLEK
2	86037507	rs717144	POLR1A
2	86026458	rs10173155	POLR1A
2	127857756	rs13032850	POLR2D
2	68252539	rs4347819	PPP3R1
2	68251787	rs1947025	PPP3R1
2	68252444	rs4519508	PPP3R1
2	37324522	rs10202288	PRKD3
2	113200597	rs114168020	PSD4
2	113196919	rs3828189	PSD4
2	240579350	rs779810924	RNPEPL1
2	240579676	rs2975749	RNPEPL1
2	240579572	rs2975748	RNPEPL1
2	240579360	rs1354066382	RNPEPL1
2	216499729	rs284573	RPL37A
2	241314902	rs55659209	SEPTIN2
2	64654095	rs2302643	SERTAD2
2	189580350	rs4287798	SLC40A1
2	189579666	rs1123109	SLC40A1
2	241507742	rs10207214	STK25
2	232551268	rs11899983	TIGD1
2	85601845	rs1472692337	TMEM150A
2	112054850	rs373537142	TMEM87B
2	46994054	rs6754795	TTC7A
2	46916624	rs1489129030	TTC7A
2	47074956	rs1046267	TTC7A
2	46994058	rs6755001	TTC7A
2	23940251	rs6729507	UBXN2A
2	98608535	rs17034241	UNC50
2	98608705	rs1139829	UNC50
2	98607846	rs3754871	UNC50
2	127810860	rs335137	WDR33
2	174635543	rs73973324	WIPF1
2	174574054	rs4972451	WIPF1
2	174586062	rs1465621	WIPF1
2	174635529	rs4972703	WIPF1
2	216109091	rs11685387	XRCC5
2	32277426	rs387780	YIPF4
2	9631071	rs2091210	YWHAQ
2	9631491	rs10203320	YWHAQ
2	71417251	rs1389723027	ZNF638
2	111120991	rs866556822	ACOXL
2	111119186	rs7577824	ACOXL
2	111120997	rs866149354	ACOXL
2	111120985	rs1439286	ACOXL
2	111119916	rs60286362	ACOXL
2	3518616	rs900010265	ADI1
2	3518621	rs1348812680	ADI1
2	235669699	rs1019334143	AGAP1
2	73386213	rs11126399	ALMS1
2	240560863	rs564591872	ANKMY1
2	234497196	rs1420498510	ARL4C
2	215312084	rs4535042	ATIC
2	215312057	rs28366034	ATIC
2	111119186	rs7577824	BCL2L11
2	111121838	rs2241842	BCL2L11
2	111120997	rs866149354	BCL2L11
2	111120985	rs1439286	BCL2L11
2	111120991	rs866556822	BCL2L11
2	111119916	rs60286362	BCL2L11
2	230712947	rs11555187	CAB39
2	85402694	rs6419687	CAPG
2	55420164	rs1454420	CCDC88A
2	55420186	rs1454421	CCDC88A
2	134918338	rs1348793	CCNT2
2	134919473	rs3769026	CCNT2
2	134919465	rs3769027	CCNT2
2	134942049	rs10496732	CCNT2
2	121531734	rs112964129	CLASP1
2	219178189	rs149622866	CNPPD1
2	218398735	rs2739047	CTDSP1
2	218401909	rs2607727	CTDSP1
2	241734898	rs79248835	D2HGDH
2	241734345	rs7602689	D2HGDH
2	25341317	rs74175038	DNMT3A
2	240560863	rs564591872	DUSP28
2	37157140	rs12992188	EIF2AK2
2	36598027	rs2287104	FEZ2
2	36553637	rs3770811	FEZ2
2	38751622	rs12621103	GEMIN6
2	38751370	rs139175096	GEMIN6
2	37084272	rs10176303	GPATCH11
2	37084196	rs10188586	GPATCH11
2	239400138	rs2931206	HDAC4
2	10303630	rs62128555	HPCAL1
2	197515911	rs75909202	HSPD1
2	202871528	rs149846585	ICA1L
2	102356339	rs4851566	IL18R1
2	102356074	rs11902044	IL18R1
2	241687674	rs7371227	ING5
2	241687064	rs35925884	ING5
2	241702616	rs75921536	ING5
2	233131742	rs11893401	INPP5D
2	8837684	rs191497052	KIDINS220
2	241881640	rs113052758	LINC01237
2	64143452	rs12477310	LOC100507006
2	237691986	rs1187757379	LRRFIP1
2	127387394	rs867137127	MAP3K2
2	47783075	rs41540312	MSH6
2	47782786	rs3136229	MSH6
2	47783515	rs55927047	MSH6
2	24491518	rs1363700226	NCOA1
2	24491962	rs1135342	NCOA1
2	240025297	rs11541494	NDUFA10
2	174248784	rs3820898	OLA1
2	113235767	rs7589901	PAX8-AS1
2	113235808	rs7576384	PAX8-AS1
2	231781537	rs28364600	PDE6D
2	61017528	rs12988616	PEX13
2	68365452	rs880668	PLEK
2	120253586	rs6723584	RALB
2	160493882	rs1004794720	RBMS1
2	151409797	rs4664423	RIF1
2	101287074	rs1192797	RNF149
2	240566540	rs115385515	RNPEPL1
2	238061323	rs2250185	SCLY
2	72942453	rs11686652	SFXN5
2	72942480	rs17008501	SFXN5
2	54558356	rs78496188	SPTBN1
2	119224189	rs62159637	STEAP3
2	119223947	rs2289894	STEAP3
2	101253611	rs874272	TBC1D8
2	96266108	rs2301707	TMEM127
2	120222852	rs11550347	TMEM185B
2	24084380	rs36207095	TP53I3
2	178531231	rs3813250	TTN-AS1
2	178531033	rs3829749	TTN-AS1
2	174596838	rs762136066	WIPF1
2	216109183	rs372007398	XRCC5
2	216109202	rs191640724	XRCC5
2	73452153	rs6546838	ALMS1
2	73625930	rs11683970	ALMS1
2	240570066	rs60246364	ANKMY1
2	197302101	rs10931779	ANKRD44-IT1
2	234496991	rs918262834	ARL4C
2	218230287	rs111487043	ARPC2
2	218235479	rs62182795	ARPC2
2	238425907	rs976750615	ASB1
2	241669728	rs113205864	ATG4B
2	241669743	rs112582511	ATG4B
2	241636401	rs139536005	ATG4B
2	111121890	rs2241841	BCL2L11
2	111122378	rs145972386	BCL2L11
2	111120650	rs7582030	BCL2L11
2	111123046	rs1821968	BCL2L11
2	111120988	rs3929143	BCL2L11
2	111121804	rs2241843	BCL2L11
2	111118571	rs1054873	BCL2L11
2	127107332	rs56827597	BIN1
2	127107479	rs56853185	BIN1
2	127107516	rs56772251	BIN1
2	127106456	rs13417002	BIN1
2	127106573	rs13417187	BIN1
2	127106405	rs77368171	BIN1
2	240586274	rs3749164	CAPN10
2	240596636	rs2953171	CAPN10
2	240587139	rs60704894	CAPN10
2	240586636	rs56352308	CAPN10
2	201259779	rs6735656	CASP8
2	37671088	rs11686168	CDC42EP3
2	37672167	rs9309013	CDC42EP3
2	37671767	rs17551367	CDC42EP3
2	218567846	rs496674	CNOT9
2	218579818	rs137855600	CNOT9
2	218406807	rs4672891	CTDSP1
[truncated: 13,943 more rows]

## Sheet: Table S2
Chromosome	Position	rSNP	Gene	Trait	Representation in GWAS
1	155051158	rs78266397	ADAM15	Hip circumference adjusted for BMI	linked to marker
1	154608755	rs61811388	ADAR	Sex hormone-binding globulin levels	marker
1	154608755	rs61811388	ADAR	Interleukin-6 receptor subunit alpha levels	marker
1	15584515	rs10927807	AGMAT	Estimated glomerular filtration rate (creatinine)	linked to marker
1	15584515	rs10927807	AGMAT	Estimated glomerular filtration rate (cystatin c)	linked to marker
1	15584515	rs10927807	AGMAT	Estimated glomerular filtration rate	linked to marker
1	21509847	rs10917002	ALPL	Kidney stones	marker
1	228082567	rs822733	ARF1	Brain morphology (MOSTest)	linked to marker
1	16207507	rs221056	ARHGEF19	Apolipoprotein B levels	linked to marker
1	16207507	rs221056	ARHGEF19	Aspartate aminotransferase levels	linked to marker
1	16207507	rs221056	ARHGEF19	Sex hormone-binding globulin levels	linked to marker
1	16207507	rs221056	ARHGEF19	Low density lipoprotein cholesterol levels	linked to marker
1	16207507	rs221056	ARHGEF19	Gamma glutamyl transferase levels	linked to marker
1	16207507	rs221056	ARHGEF19	Alanine aminotransferase levels	linked to marker
1	16207507	rs221056	ARHGEF19	Serum albumin levels	linked to marker
1	203305906	rs41306227	BTG2	Mean spheric corpuscular volume	linked to marker
1	203305906	rs41306227	BTG2	Mean corpuscular volume	linked to marker
1	203305906	rs41306227	BTG2	Mean reticulocyte volume	linked to marker
1	203305906	rs41306227	BTG2-DT	Mean spheric corpuscular volume	linked to marker
1	203305906	rs41306227	BTG2-DT	Mean corpuscular volume	linked to marker
1	203305906	rs41306227	BTG2-DT	Mean reticulocyte volume	linked to marker
1	15523988	rs4645985	CASP9	Red blood cell count	linked to marker
1	15524461	rs12060237	CASP9	Red blood cell count	linked to marker
1	10693772	rs933271524	CASZ1	Male-pattern baldness	linked to marker
1	167442147	rs864537	CD247	Celiac disease	marker
1	167442147	rs864537	CD247	Celiac disease or Rheumatoid arthritis	marker
1	167439150	rs1033932834	CD247	Rheumatoid arthritis	linked to marker
1	167439150	rs1033932834	CD247	CD3 on Effector Memory CD8+ T cell	linked to marker
1	167455687	rs2949661	CD247	Medication use (glucocorticoids)	marker
1	167455687	rs2949661	CD247	Medication use (adrenergics, inhalants)	marker
1	167455687	rs2949661	CD247	White blood cell count	marker
1	167455687	rs2949661	CD247	Neutrophil count	marker
1	167455687	rs2949661	CD247	CD3 on CD4 regulatory T cell	marker
1	167455687	rs2949661	CD247	CD3 on secreting CD4 regulatory T cell	marker
1	167455687	rs2949661	CD247	CD3 on CD39+ secreting CD4 regulatory T cell	marker
1	167455687	rs2949661	CD247	CD3 on activated & secreting CD4 regulatory T cell	marker
1	167455687	rs2949661	CD247	CD3 on CD45RA+ CD4+ T cell	marker
1	167455687	rs2949661	CD247	CD3 on CD39+ CD4+ T cell	marker
1	167455687	rs2949661	CD247	CD3 on CD45RA- CD4+ T cell	marker
1	167455687	rs2949661	CD247	CD3 on activated CD4 regulatory T cell	marker
1	167455687	rs2949661	CD247	CD3 on CD39+ activated CD4 regulatory T cell	marker
1	167455687	rs2949661	CD247	CD3 on Central Memory CD4+ T cell	marker
1	167455687	rs2949661	CD247	CD3 on Naive CD4+ T cell	marker
1	167455687	rs2949661	CD247	Hypothyroidism	marker
1	167455687	rs2949661	CD247	Eosinophil counts	marker
1	167439433	rs840016	CD247	Rheumatoid arthritis	marker
1	203186870	rs10399805	CHI3L1	YKL-40 levels	marker
1	203186870	rs10399805	CHI3L1	Chitinase-3-like protein 1 level in Chronic kidney disease with hypertension and no diabetes (11104_13)	marker
1	203186870	rs10399805	CHI3L1	Chitinase-3-like protein 1 levels	marker
1	203186870	rs10399805	CHI3L1	Chitinase-3-like protein 1 levels (CHI3L1.11104.13.3)	marker
1	203186870	rs10399805	CHI3L1	Chitotriosidase-1 levels	marker
1	16961144	rs2273112	CROCC	Hematocrit	linked to marker
1	16961144	rs2273112	CROCC	Red blood cell count	linked to marker
1	16961144	rs2273112	CROCC	Blood pressure (pleiotropy model 1 DBP adjusted for estimated causal effects x SBP)	linked to marker
1	16961144	rs2273112	CROCC	Blood pressure (pleiotropy model 2 SBP adjusted for estimated causal effects x DBP)	linked to marker
1	16960919	rs2273113	CROCC	Hematocrit	marker
1	16960919	rs2273113	CROCC	Red blood cell count	marker
1	16960919	rs2273113	CROCC	Blood pressure (pleiotropy model 1 DBP adjusted for estimated causal effects x SBP)	marker
1	16960919	rs2273113	CROCC	Blood pressure (pleiotropy model 2 SBP adjusted for estimated causal effects x DBP)	marker
1	84574510	rs1470990840	CTBS	Educational attainment	linked to marker
1	15410307	rs771204545	EFHD2	Alcoholic chronic pancreatitis	linked to marker
1	157698600	rs7522061	FCRL3	Blood protein levels	marker
1	157698600	rs7522061	FCRL3	Selective IgA deficiency	marker
1	157698600	rs7522061	FCRL3	Multiple sclerosis and LDL levels (pleiotropy)	marker
1	157698600	rs7522061	FCRL3	Graves' disease	marker
1	157698600	rs7522061	FCRL3	Multiple sclerosis	marker
1	157698600	rs7522061	FCRL3	Protein quantitative trait loci	marker
1	157698600	rs7522061	FCRL3	Fc receptor-like protein 3 levels	marker
1	157698600	rs7522061	FCRL3	Rheumatoid arthritis (ACPA-positive)	marker
1	157698600	rs7522061	FCRL3	Rheumatoid arthritis	marker
1	157698600	rs7522061	FCRL3	Fc receptor-like protein 3 level in Chronic kidney disease with hypertension and no diabetes (4440_15)	marker
1	39691471	rs60297197	HPCAL4	High-density lipoprotein levels (MTAG)	linked to marker
1	39691588	rs16865656	HPCAL4	High-density lipoprotein levels (MTAG)	linked to marker
1	25563698	rs28969504	LDLRAP1	Platelet count	linked to marker
1	25563698	rs28969504	LDLRAP1	Mean platelet volume	linked to marker
1	25563559	rs6661159	LDLRAP1	Platelet count	linked to marker
1	25563559	rs6661159	LDLRAP1	Mean platelet volume	linked to marker
1	25563426	rs6701596	LDLRAP1	Platelet count	linked to marker
1	25563426	rs6701596	LDLRAP1	Mean platelet volume	linked to marker
1	184051811	rs2274432	LOC102724830	Waist circumference adjusted for BMI (joint analysis main effects and physical activity interaction)	marker
1	184051811	rs2274432	LOC102724830	Waist circumference adjusted for BMI in inactive individuals	marker
1	184051811	rs2274432	LOC102724830	Waist circumference adjusted for BMI in non-smokers	marker
1	184051811	rs2274432	LOC102724830	Height	marker
1	184051811	rs2274432	LOC102724830	Waist circumference adjusted for body mass index	marker
1	184051811	rs2274432	LOC102724830	Waist circumference adjusted for BMI (adjusted for smoking behaviour)	marker
1	184051811	rs2274432	LOC102724830	Waist circumference adjusted for BMI (joint analysis main effects and smoking interaction)	marker
1	184051811	rs2274432	LOC102724830	Sex hormone-binding globulin levels adjusted for BMI	marker
1	184051811	rs2274432	LOC102724830	Sex hormone-binding globulin levels	marker
1	84574510	rs1470990840	LOC105378819	Educational attainment	linked to marker
1	25819427	rs3952856	LOC646471	Hematocrit	linked to marker
1	25819427	rs3952856	LOC646471	Hemoglobin concentration	linked to marker
1	25819427	rs3952856	LOC646471	Red blood cell count	linked to marker
1	25819427	rs3952856	LOC646471	Hemoglobin	linked to marker
1	25820048	rs2223224	LOC646471	Hematocrit	linked to marker
1	25820048	rs2223224	LOC646471	Hemoglobin concentration	linked to marker
1	25820048	rs2223224	LOC646471	Red blood cell count	linked to marker
1	25820048	rs2223224	LOC646471	Hemoglobin	linked to marker
1	43389875	rs839752	MED8	Systolic blood pressure	linked to marker
1	43389907	rs839753	MED8	Systolic blood pressure	linked to marker
1	1629332	rs61774907	MIB2	C-reactive protein	linked to marker
1	1629332	rs61774907	MIB2	C-reactive protein levels	linked to marker
1	1629332	rs61774907	MIB2	C-reactive protein levels (MTAG)	linked to marker
1	151008791	rs2305813	MINDY1	Alanine aminotransferase levels	linked to marker
1	151008791	rs2305813	MINDY1	Aspartate aminotransferase levels	linked to marker
1	151008791	rs2305813	MINDY1	Liver enzyme levels (alanine transaminase)	linked to marker
1	151007805	rs7548516	MINDY1	Alanine aminotransferase levels	linked to marker
1	151007805	rs7548516	MINDY1	Aspartate aminotransferase levels	linked to marker
1	151007805	rs7548516	MINDY1	Liver enzyme levels (alanine transaminase)	linked to marker
1	167722513	rs75653497	MPZL1	Vertical cup-disc ratio	linked to marker
1	151763100	rs7007	MRPL9	Vitamin D levels	linked to marker
1	151763980	rs17568246	MRPL9	Vitamin D levels	linked to marker
1	25820048	rs2223224	MTFR1L	Hematocrit	linked to marker
1	25820048	rs2223224	MTFR1L	Hemoglobin concentration	linked to marker
1	25820048	rs2223224	MTFR1L	Red blood cell count	linked to marker
1	25820048	rs2223224	MTFR1L	Hemoglobin	linked to marker
1	25819427	rs3952856	MTFR1L	Hematocrit	linked to marker
1	25819427	rs3952856	MTFR1L	Hemoglobin concentration	linked to marker
1	25819427	rs3952856	MTFR1L	Red blood cell count	linked to marker
1	25819427	rs3952856	MTFR1L	Hemoglobin	linked to marker
1	11805485	rs3753582	MTHFR	Red blood cell folate levels	linked to marker
1	11805485	rs3753582	MTHFR	Medication use (calcium channel blockers)	linked to marker
1	11805485	rs3753582	MTHFR	Midregional pro atrial natriuretic peptide levels	linked to marker
1	11805485	rs3753582	MTHFR	Diastolic blood pressure x alcohol consumption (light vs heavy) interaction (2df test)	linked to marker
1	11805485	rs3753582	MTHFR	Systolic blood pressure x alcohol consumption (light vs heavy) interaction (2df test)	linked to marker
1	11805485	rs3753582	MTHFR	Mean arterial pressure x alcohol consumption (light vs heavy) interaction (2df test)	linked to marker
1	11805485	rs3753582	MTHFR	Pulse pressure x alcohol consumption interaction (2df test)	linked to marker
1	11805179	rs17367629	MTHFR	Red blood cell folate levels	linked to marker
1	11805179	rs17367629	MTHFR	Medication use (calcium channel blockers)	linked to marker
1	11805179	rs17367629	MTHFR	Midregional pro atrial natriuretic peptide levels	linked to marker
1	11805179	rs17367629	MTHFR	Diastolic blood pressure x alcohol consumption (light vs heavy) interaction (2df test)	linked to marker
1	11805179	rs17367629	MTHFR	Systolic blood pressure x alcohol consumption (light vs heavy) interaction (2df test)	linked to marker
1	11805179	rs17367629	MTHFR	Mean arterial pressure x alcohol consumption (light vs heavy) interaction (2df test)	linked to marker
1	11805179	rs17367629	MTHFR	Pulse pressure x alcohol consumption interaction (2df test)	linked to marker
1	183573918	rs10911359	NCF2	Systemic lupus erythematosus	linked to marker
1	151763100	rs7007	OAZ3	Vitamin D levels	linked to marker
1	151763980	rs17568246	OAZ3	Vitamin D levels	linked to marker
1	9651429	rs7518793	PIK3CD	Eosinophil counts	linked to marker
1	9651429	rs7518793	PIK3CD	Eosinophil percentage of white cells	linked to marker
1	9651429	rs7518793	PIK3CD	Monocyte count	linked to marker
1	9651679	rs11805716	PIK3CD	Eosinophil counts	linked to marker
1	9651679	rs11805716	PIK3CD	Eosinophil percentage of white cells	linked to marker
1	9651679	rs11805716	PIK3CD	Monocyte count	linked to marker
1	9651702	rs11806839	PIK3CD	Eosinophil counts	marker
1	9651702	rs11806839	PIK3CD	Eosinophil percentage of white cells	marker
1	9651702	rs11806839	PIK3CD	Monocyte count	marker
1	150157341	rs180824449	PLEKHO1	Apolipoprotein A1 levels	linked to marker
1	150157341	rs180824449	PLEKHO1	Calcium levels	linked to marker
1	150157341	rs180824449	PLEKHO1	Glycated hemoglobin levels	linked to marker
1	150157341	rs180824449	PLEKHO1	High density lipoprotein cholesterol levels	linked to marker
1	39691471	rs60297197	PPIE	High-density lipoprotein levels (MTAG)	linked to marker
1	39691588	rs16865656	PPIE	High-density lipoprotein levels (MTAG)	linked to marker
1	39738752	rs7548120	PPIE	Serum levels of protein PPIE	linked to marker
1	39738752	rs7548120	PPIE	Heel bone mineral density	linked to marker
1	167630983	rs3738222	RCSD1	Neutrophil count	linked to marker
1	167630983	rs3738222	RCSD1	White blood cell count	linked to marker
1	167630983	rs3738222	RCSD1	Vertex-wise sulcal depth	linked to marker
1	167630983	rs3738222	RCSD1	Cortical surface area	linked to marker
1	167630346	rs3738221	RCSD1	Vertex-wise sulcal depth	linked to marker
1	167630346	rs3738221	RCSD1	Cortical surface area	linked to marker
1	153633911	rs1888115	S100A13	Plateletcrit	linked to marker
1	169710412	rs4987280	SELL	Mortality in COVID-19	marker
1	183471585	rs4047761	SMG7	Neutrophil count	linked to marker
1	183471585	rs4047761	SMG7	White blood cell count	linked to marker
1	183471970	rs112259656	SMG7	Neutrophil count	linked to marker
1	183471970	rs112259656	SMG7	White blood cell count	linked to marker
1	151611057	rs58479084	SNX27	Neutrophil count	marker
1	151611057	rs58479084	SNX27	White blood cell count	marker
1	151611939	rs149685821	SNX27	Neutrophil count	linked to marker
1	151611939	rs149685821	SNX27	White blood cell count	linked to marker
1	235368136	rs1977748	TBCE	First year height change in growth hormone-treated short stature	marker
1	235368142	rs1977749	TBCE	First year height change in growth hormone-treated short stature	linked to marker
1	45491367	rs937291	TESK2	Educational attainment (years of education)	linked to marker
1	154182787	rs141006941	TPM3	C-reactive protein levels	linked to marker
1	154182787	rs141006941	TPM3	Mean corpuscular volume	linked to marker
1	154182787	rs141006941	TPM3	High light scatter reticulocyte count	linked to marker
1	154182787	rs141006941	TPM3	High light scatter reticulocyte percentage of red cells	linked to marker
1	154182787	rs141006941	TPM3	C-reactive protein levels (MTAG)	linked to marker
1	184051811	rs2274432	TSEN15	Waist circumference adjusted for BMI (joint analysis main effects and physical activity interaction)	marker
1	184051811	rs2274432	TSEN15	Waist circumference adjusted for BMI in inactive individuals	marker
1	184051811	rs2274432	TSEN15	Waist circumference adjusted for BMI in non-smokers	marker
1	184051811	rs2274432	TSEN15	Height	marker
1	184051811	rs2274432	TSEN15	Waist circumference adjusted for body mass index	marker
1	184051811	rs2274432	TSEN15	Waist circumference adjusted for BMI (adjusted for smoking behaviour)	marker
1	184051811	rs2274432	TSEN15	Waist circumference adjusted for BMI (joint analysis main effects and smoking interaction)	marker
1	184051811	rs2274432	TSEN15	Sex hormone-binding globulin levels adjusted for BMI	marker
1	184051811	rs2274432	TSEN15	Sex hormone-binding globulin levels	marker
1	230978719	rs76376323	TTC13	Hematocrit	linked to marker
1	230978719	rs76376323	TTC13	Red blood cell count	linked to marker
1	230978719	rs76376323	TTC13	Hemoglobin	linked to marker
1	230978849	rs11122174	TTC13	Hematocrit	marker
1	230978849	rs11122174	TTC13	Red blood cell count	marker
1	230978849	rs11122174	TTC13	Hemoglobin	marker
1	230978150	rs12757827	TTC13	Hematocrit	linked to marker
1	230978150	rs12757827	TTC13	Red blood cell count	linked to marker
1	230978150	rs12757827	TTC13	Hemoglobin	linked to marker
1	230978250	rs12759183	TTC13	Hematocrit	linked to marker
1	230978250	rs12759183	TTC13	Red blood cell count	linked to marker
1	230978250	rs12759183	TTC13	Hemoglobin	linked to marker
1	161044656	rs1556260	USF1	Monocyte count	linked to marker
1	37474837	rs2783730	ZC3H12A-DT	Mean corpuscular hemoglobin	linked to marker
1	37474837	rs2783730	ZC3H12A-DT	Red cell distribution width	linked to marker
1	37474837	rs2783730	ZC3H12A-DT	White blood cell count	linked to marker
1	37474837	rs2783730	ZC3H12A-DT	Mean corpuscular volume	linked to marker
1	37474756	rs2660566	ZC3H12A-DT	Mean corpuscular hemoglobin	marker
1	37474756	rs2660566	ZC3H12A-DT	Red cell distribution width	marker
1	37474756	rs2660566	ZC3H12A-DT	White blood cell count	marker
1	37474756	rs2660566	ZC3H12A-DT	Mean corpuscular volume	marker
1	45500031	rs3748643	CCDC163	General cognitive ability	linked to marker
1	203186436	rs879087330	CHI3L1	YKL-40 levels	linked to marker
1	203186436	rs879087330	CHI3L1	Chitinase-3-like protein 1 level in Chronic kidney disease with hypertension and no diabetes (11104_13)	linked to marker
1	203186436	rs879087330	CHI3L1	Chitinase-3-like protein 1 levels	linked to marker
1	203186436	rs879087330	CHI3L1	Chitinase-3-like protein 1 levels (CHI3L1.11104.13.3)	linked to marker
1	203186436	rs879087330	CHI3L1	Chitotriosidase-1 levels	linked to marker
1	230643133	rs4846999	COG2	Response to cognitive-behavioural therapy in anxiety disorder	linked to marker
1	74733103	rs41289224	CRYZ	Educational attainment	linked to marker
1	74733056	rs2345436	CRYZ	Educational attainment	linked to marker
1	206922278	rs291084	FCMR	Metabolite levels	linked to marker
1	89126772	rs74367406	GBP2	Lateral ventricle temporal horn volume	linked to marker
1	236142264	rs1233837915	GPR137B	C-reactive protein	linked to marker
1	149843969	rs7531664	H2BC20P	Age at menopause	linked to marker
1	20748234	rs12404954	HP1BP3	Adventurousness	marker
1	20748234	rs12404954	HP1BP3	Morning person	marker
1	960891	rs112905931	KLHL17	Heel bone mineral density	marker
1	960891	rs112905931	KLHL17	Liver enzyme levels (alkaline phosphatase)	marker
1	30757348	rs1407882	LAPTM5	Neutrophil count	linked to marker
1	30757821	rs2273979	LAPTM5	Neutrophil count	marker
1	30757279	rs1407883	LAPTM5	Neutrophil count	linked to marker
1	16889487	rs3738617	LOC105376805	Waist circumference adjusted for body mass index	linked to marker
1	16889487	rs3738617	LOC105376805	Allergic rhinitis	linked to marker
1	16888946	rs11806827	LOC105376805	Waist circumference adjusted for body mass index	linked to marker
1	16888946	rs11806827	LOC105376805	Allergic rhinitis	linked to marker
1	16889640	rs6684252	LOC105376805	Waist circumference adjusted for body mass index	linked to marker
1	16889640	rs6684252	LOC105376805	Allergic rhinitis	linked to marker
1	16889172	rs11801249	LOC105376805	Waist circumference adjusted for body mass index	linked to marker
1	16889172	rs11801249	LOC105376805	Allergic rhinitis	linked to marker
1	23168176	rs187788587	LUZP1	Appendicular lean mass	linked to marker
1	23168176	rs187788587	LUZP1	Cortical surface area	linked to marker
1	160797135	rs3904492	LY9	Blood protein levels	linked to marker
1	160797135	rs3904492	LY9	T-lymphocyte surface antigen Ly-9 levels	linked to marker
1	45584682	rs1248794832	NASP	Blood protein levels	linked to marker
1	45584682	rs1248794832	NASP	Mannitol/sorbitol levels	linked to marker
1	45584682	rs1248794832	NASP	Alcohol dehydrogenase [NADP(+)] levels (AKR1A1.4192.10.2)	linked to marker
1	45584682	rs1248794832	NASP	Ribitol levels	linked to marker
1	232978081	rs1045158	NTPCR	Vaginal microbiome MetaCyc pathway (PWY0-321|phenylacetate degradation I (aerobic))	linked to marker
1	232978081	rs1045158	NTPCR	Vaginal microbiome beta diversity (Unweighted Unifrac)	linked to marker
1	17308901	rs1886302	PADI4	interferon-related traits	linked to marker
1	9688387	rs6669509	PIK3CD	Vertex-wise sulcal depth	linked to marker
1	202161038	rs4420146	PTPN7	Basophil percentage of white cells	linked to marker
1	202161038	rs4420146	PTPN7	Mean spheric corpuscular volume	linked to marker
1	202161038	rs4420146	PTPN7	Plateletcrit	linked to marker
1	202161038	rs4420146	PTPN7	Platelet count	linked to marker
1	153986409	rs912401757	RAB13	Prostate cancer	linked to marker
1	149927497	rs45548131	SF3B4	Triglyceride levels	marker
1	1658866	rs7547516	SLC35E2B	Body mass index	linked to marker
1	1659220	rs9661500	SLC35E2B	Body mass index	marker
1	1659060	rs79113395	SLC35E2B	Body mass index	marker
1	1659114	rs7534581	SLC35E2B	Body mass index	linked to marker
1	25906264	rs1462736063	STMN1	Triglyceride levels	linked to marker
1	25906248	rs1215610628	STMN1	Triglyceride levels	linked to marker
1	27886464	rs6564	THEMIS2	Lymphocyte count	linked to marker
1	27886464	rs6564	THEMIS2	White blood cell count	linked to marker
1	27886464	rs6564	THEMIS2	Red cell distribution width	linked to marker
1	209756234	rs2272867	TRAF3IP3	Mean reticulocyte volume	linked to marker
1	209756234	rs2272867	TRAF3IP3	Platelet count	linked to marker
1	209755954	rs627670	TRAF3IP3	Mean reticulocyte volume	linked to marker
1	209755954	rs627670	TRAF3IP3	Platelet count	linked to marker
1	114511320	rs7547048	TRIM33	Carotid intima media thickness x smoking interaction	linked to marker
1	114511290	rs139556778	TRIM33	Carotid intima media thickness x smoking interaction	linked to marker
1	26298054	rs1385004996	UBXN11	Vertex-wise sulcal depth	linked to marker
1	155014317	rs3820225	ZBTB7B	Adult body size	linked to marker
1	155014317	rs3820225	ZBTB7B	Body mass index	linked to marker
1	155014317	rs3820225	ZBTB7B	Birth weight	linked to marker
1	155014317	rs3820225	ZBTB7B	A body shape index	linked to marker
1	155014317	rs3820225	ZBTB7B	Waist-to-hip ratio adjusted for BMI (additive genetic model)	linked to marker
1	155014317	rs3820225	ZBTB7B	Waist-to-hip ratio adjusted for BMI	linked to marker
1	155014317	rs3820225	ZBTB7B	Waist-hip index	linked to marker
1	1309465	rs150971662	ACAP3	Systemic lupus erythematosus	linked to marker
1	45499668	rs7546268	CCDC163	General cognitive ability	linked to marker
1	45500626	rs12042903	CCDC163	General cognitive ability	marker
1	93345449	rs957910525	CCDC18-AS1	Eosinophil counts	linked to marker
1	153634375	rs28580554	CHTOP	Plateletcrit	linked to marker
1	36469527	rs3917989	CSF3R	Age at menopause	marker
1	93345449	rs957910525	DR1	Eosinophil counts	linked to marker
1	157138367	rs116785379	ETV3	Systemic lupus erythematosus	marker
1	9235096	rs184437520	H6PD	Blood protein levels	marker
1	9235096	rs184437520	H6PD	Serum levels of protein H6PD	marker
1	150579854	rs3738484	MCL1	Monocyte chemoattractant protein-1 levels	linked to marker
1	150579854	rs3738484	MCL1	Lung function (FEV1/FVC)	linked to marker
1	150573840	rs55862611	MCL1	Basophil count	linked to marker
1	38873777	rs12127091	MYCBP	Kunitz-type protease inhibitor 1 levels	linked to marker
1	7783626	rs986051392	PER3	Testosterone levels	linked to marker
1	7783626	rs986051392	PER3	Total testosterone levels	linked to marker
1	9652041	rs74730352	PIK3CD	Eosinophil counts	linked to marker
1	9652041	rs74730352	PIK3CD	Eosinophil percentage of white cells	linked to marker
1	9652041	rs74730352	PIK3CD	Monocyte count	linked to marker
1	20633737	rs45530340	PINK1	Serum alkaline phosphatase levels	linked to marker
1	39691325	rs145691911	PPIE	High-density lipoprotein levels (MTAG)	linked to marker
1	145927267	rs872786	RBM8A	Urate levels	linked to marker
1	167630296	rs3738220	RCSD1	Vertex-wise sulcal depth	marker
1	167630296	rs3738220	RCSD1	Cortical surface area	marker
1	8424168	rs159961	RERE	Depression	marker
1	8424168	rs159961	RERE	Depressive symptoms	marker
1	8424168	rs159961	RERE	Smoking initiation (ever regular vs never regular)	marker
1	8424168	rs159961	RERE	Smoking initiation (ever regular vs never regular) (MTAG)	marker
1	8424168	rs159961	RERE	Body fat percentage	marker
1	8424168	rs159961	RERE	Metabolic biomarkers (multivariate analysis)	marker
1	8424168	rs159961	RERE	Eosinophil counts	marker
1	8424168	rs159961	RERE	Sum eosinophil basophil counts	marker
1	8424168	rs159961	RERE	Vitiligo	marker
1	8424168	rs159961	RERE	Diastolic blood pressure	marker
1	8424168	rs159961	RERE	Schizophrenia vs Tourette's syndrome and other tic disorders (ordinary least squares (OLS))	marker
1	8424168	rs159961	RERE	Smoking initiation	marker
1	26546642	rs76845311	RPS6KA1	Mean corpuscular volume	linked to marker
1	159922990	rs7551141	TAGLN2	Mean platelet volume	linked to marker
1	159922990	rs7551141	TAGLN2	Platelet distribution width	linked to marker
1	161044937	rs2516837	USF1	Monocyte count	linked to marker
1	155051833	rs4845407	ADAM15	Facial morphology (segment 41)	linked to marker
1	155051833	rs4845407	ADAM15	Hip circumference adjusted for BMI	linked to marker
1	15585102	rs6687585	AGMAT	Estimated glomerular filtration rate (creatinine)	linked to marker
1	15585102	rs6687585	AGMAT	Estimated glomerular filtration rate (cystatin c)	linked to marker
1	15585102	rs6687585	AGMAT	Estimated glomerular filtration rate	linked to marker
1	15584998	rs6687474	AGMAT	Estimated glomerular filtration rate (creatinine)	linked to marker
1	15584998	rs6687474	AGMAT	Estimated glomerular filtration rate (cystatin c)	linked to marker
1	15584998	rs6687474	AGMAT	Estimated glomerular filtration rate	linked to marker
1	15585235	rs6690219	AGMAT	Estimated glomerular filtration rate (creatinine)	linked to marker
1	15585235	rs6690219	AGMAT	Estimated glomerular filtration rate (cystatin c)	linked to marker
1	15585235	rs6690219	AGMAT	Estimated glomerular filtration rate	linked to marker
1	18872143	rs3202002	ALDH4A1	S-1-pyrroline-5-carboxylate levels	linked to marker
1	18872143	rs3202002	ALDH4A1	X-17676 levels	linked to marker
1	18872133	rs14311	ALDH4A1	S-1-pyrroline-5-carboxylate levels	linked to marker
1	18872133	rs14311	ALDH4A1	X-17676 levels	linked to marker
1	21509711	rs77362499	ALPL	Kidney stones	linked to marker
1	109509517	rs2570972	AMIGO1	Amphoterin-induced protein 1 level in Chronic kidney disease with hypertension and no diabetes (20120_101)	marker
1	113905154	rs1217398	AP4B1	Breast cancer	linked to marker
1	113905154	rs1217398	AP4B1	Cardiovascular disease	linked to marker
1	113905154	rs1217398	AP4B1	Coronary artery disease	linked to marker
1	113905154	rs1217398	AP4B1	Myocardial infarction	linked to marker
1	113905154	rs1217398	AP4B1	Parental longevity (combined parental attained age, Martingale residuals)	linked to marker
1	113905154	rs1217398	AP4B1	Cutaneous melanoma (MTAG)	linked to marker
1	1375207	rs572324697	AURKAIP1	Urate levels in elite athletes	linked to marker
1	1375207	rs572324697	AURKAIP1	Medication use (drugs affecting bone structure and mineralization)	linked to marker
1	1375288	rs2242398	AURKAIP1	Urate levels in elite athletes	linked to marker
1	1375288	rs2242398	AURKAIP1	Medication use (drugs affecting bone structure and mineralization)	linked to marker
1	1374801	rs112533928	AURKAIP1	Urate levels in elite athletes	linked to marker
1	1374801	rs112533928	AURKAIP1	Medication use (drugs affecting bone structure and mineralization)	linked to marker
1	22076864	rs12038474	CDC42	Serum alkaline phosphatase levels	linked to marker
1	40862199	rs117112421	CITED4	Monocyte count	linked to marker
1	40862628	rs3813787	CITED4	Monocyte count	linked to marker
1	184037758	rs1887281	COLGALT2	Height	linked to marker
1	184037758	rs1887281	COLGALT2	Fat-free mass	linked to marker
1	184037758	rs1887281	COLGALT2	Weight	linked to marker
1	184037758	rs1887281	COLGALT2	Appendicular lean mass	linked to marker
1	184036994	rs74767794	COLGALT2	Height	linked to marker
1	184036994	rs74767794	COLGALT2	Fat-free mass	linked to marker
1	184036994	rs74767794	COLGALT2	Weight	linked to marker
1	184036994	rs74767794	COLGALT2	Waist circumference adjusted for body mass index	linked to marker
1	184037415	rs114661926	COLGALT2	Height	marker
1	184037415	rs114661926	COLGALT2	Fat-free mass	marker
1	184037415	rs114661926	COLGALT2	Weight	marker
1	184037415	rs114661926	COLGALT2	Waist circumference adjusted for body mass index	marker
1	184037415	rs114661926	COLGALT2	Appendicular lean mass	marker
1	184037463	rs574046467	COLGALT2	Height	linked to marker
1	184037463	rs574046467	COLGALT2	Fat-free mass	linked to marker
1	184037463	rs574046467	COLGALT2	Weight	linked to marker
1	184037463	rs574046467	COLGALT2	Waist circumference adjusted for body mass index	linked to marker
1	184037463	rs574046467	COLGALT2	Appendicular lean mass	linked to marker
1	74733615	rs28568334	CRYZ	Educational attainment	marker
1	150765721	rs1136774	CTSS	Apolipoprotein A1 levels	marker
1	150765721	rs1136774	CTSS	Calcium levels	marker
1	150765721	rs1136774	CTSS	Cathepsin S levels	marker
1	150765721	rs1136774	CTSS	Basal cell carcinoma	marker
1	150765721	rs1136774	CTSS	Serum levels of protein CTSS	marker
1	150765721	rs1136774	CTSS	Estimated glomerular filtration rate	marker
1	150765721	rs1136774	CTSS	Creatinine levels	marker
1	150765721	rs1136774	CTSS	Cystatin C levels	marker
1	150765721	rs1136774	CTSS	Cathepsin S levels (CTSS.3181.50.2)	marker
1	150765721	rs1136774	CTSS	Glycated hemoglobin levels	marker
1	150765721	rs1136774	CTSS	High density lipoprotein cholesterol levels	marker
1	150765721	rs1136774	CTSS	Non-albumin protein levels	marker
1	150765721	rs1136774	CTSS	JT interval	marker
1	161523646	rs11580574	FCGR2A	Systemic lupus erythematosus	linked to marker
1	161523646	rs11580574	FCGR2A	CD62L- CD86+ myeloid Dendritic Cell %Dendritic Cell	linked to marker
1	161523646	rs11580574	FCGR2A	Plasmacytoid Dendritic Cell %Dendritic Cell	linked to marker
1	161523646	rs11580574	FCGR2A	SSC-A on HLA DR+ Natural Killer	linked to marker
1	161523646	rs11580574	FCGR2A	Myeloid Dendritic Cell %Dendritic Cell	linked to marker
1	161523646	rs11580574	FCGR2A	Red blood cell count	linked to marker
1	161506085	rs56315079	FCGR2A	Hemoglobin levels	marker
1	161506085	rs56315079	FCGR2A	Rheumatoid arthritis (rheumatoid factor and/or anti-cyclic citrullinated peptide seropositive)	marker
1	161506085	rs56315079	FCGR2A	Rheumatoid arthritis (ACPA-positive)	marker
1	161506085	rs56315079	FCGR2A	Low affinity immunoglobulin gamma Fc region receptor II-a levels	marker
1	156601543	rs16837549	GPATCH4	Gro-beta level in Chronic kidney disease with hypertension and no diabetes (3148_49)	linked to marker
1	156601543	rs16837549	GPATCH4	Gro-gamma level in Chronic kidney disease with hypertension and no diabetes (2986_49)	linked to marker
1	156601724	rs76072262	GPATCH4	Gro-beta level in Chronic kidney disease with hypertension and no diabetes (3148_49)	linked to marker
1	156601724	rs76072262	GPATCH4	Gro-gamma level in Chronic kidney disease with hypertension and no diabetes (2986_49)	linked to marker
1	156601451	rs16837546	GPATCH4	Gro-beta level in Chronic kidney disease with hypertension and no diabetes (3148_49)	linked to marker
1	156601451	rs16837546	GPATCH4	Gro-gamma level in Chronic kidney disease with hypertension and no diabetes (2986_49)	linked to marker
1	156602147	rs78720142	GPATCH4	Gro-beta level in Chronic kidney disease with hypertension and no diabetes (3148_49)	linked to marker
1	156602147	rs78720142	GPATCH4	Gro-gamma level in Chronic kidney disease with hypertension and no diabetes (2986_49)	linked to marker
1	9234844	rs3752547	H6PD	Blood protein levels	linked to marker
1	9234844	rs3752547	H6PD	Serum levels of protein H6PD	linked to marker
1	41917879	rs3820587	HIVEP3	Systolic blood pressure	linked to marker
1	161523646	rs11580574	HSPA6	Systemic lupus erythematosus	linked to marker
1	161523646	rs11580574	HSPA6	CD62L- CD86+ myeloid Dendritic Cell %Dendritic Cell	linked to marker
1	161523646	rs11580574	HSPA6	Plasmacytoid Dendritic Cell %Dendritic Cell	linked to marker
1	161523646	rs11580574	HSPA6	SSC-A on HLA DR+ Natural Killer	linked to marker
1	161523646	rs11580574	HSPA6	Myeloid Dendritic Cell %Dendritic Cell	linked to marker
1	161523646	rs11580574	HSPA6	Red blood cell count	linked to marker
1	37931697	rs35267671	INPP5B	Myocardial infarction	marker
1	37931697	rs35267671	INPP5B	Monocyte count	marker
1	1014228	rs1921	ISG15	Ubiquitin-like protein ISG15 levels	marker
1	1014228	rs1921	ISG15	Ubiquitin-like protein ISG15 levels (ISG15.14151.4.3)	marker
1	153977169	rs879143005	JTB	Central corneal thickness (MTAG)	linked to marker
1	87328325	rs3806174	LMO4	Age at first sexual intercourse	linked to marker
1	87328325	rs3806174	LMO4	RS-6-hydroxywarfarin levels	linked to marker
1	234959184	rs2802928	LNCATV	Cognitive function (generalized correlation coefficient)	linked to marker
1	234959184	rs2802928	LNCATV	Platelet count	linked to marker
1	234958896	rs1878051	LNCATV	Cognitive function (generalized correlation coefficient)	marker
1	234958896	rs1878051	LNCATV	Platelet count	marker
1	234961994	rs115441532	LNCATV	Monocyte count	marker
1	234961994	rs115441532	LNCATV	Monocyte percentage of white cells	marker
1	160798681	rs546669	LY9	Blood protein levels	linked to marker
1	160798681	rs546669	LY9	T-lymphocyte surface antigen Ly-9 levels	linked to marker
1	150579805	rs3115873	MCL1	Mean corpuscular hemoglobin	linked to marker
1	150579805	rs3115873	MCL1	Aspartate aminotransferase to alanine aminotransferase ratio	linked to marker
1	150579805	rs3115873	MCL1	Monocyte chemoattractant protein-1 levels	linked to marker
1	150579805	rs3115873	MCL1	Systolic blood pressure	linked to marker
1	150579805	rs3115873	MCL1	Pulse pressure	linked to marker
1	150579805	rs3115873	MCL1	Gamma glutamyl transferase levels	linked to marker
1	150579805	rs3115873	MCL1	Alanine aminotransferase levels	linked to marker
1	150579805	rs3115873	MCL1	Blood pressure (pleiotropy model 2 SBP adjusted for estimated causal effects x DBP)	linked to marker
1	150579805	rs3115873	MCL1	Lung function (FEV1/FVC)	linked to marker
1	150579803	rs374098118	MCL1	Mean corpuscular hemoglobin	linked to marker
1	150579803	rs374098118	MCL1	Aspartate aminotransferase to alanine aminotransferase ratio	linked to marker
1	150579803	rs374098118	MCL1	Monocyte chemoattractant protein-1 levels	linked to marker
1	150579803	rs374098118	MCL1	Systolic blood pressure	linked to marker
1	150579803	rs374098118	MCL1	Pulse pressure	linked to marker
1	150579803	rs374098118	MCL1	Gamma glutamyl transferase levels	linked to marker
1	150579803	rs374098118	MCL1	Alanine aminotransferase levels	linked to marker
1	150579803	rs374098118	MCL1	Blood pressure (pleiotropy model 2 SBP adjusted for estimated causal effects x DBP)	linked to marker
1	150579803	rs374098118	MCL1	Lung function (FEV1/FVC)	linked to marker
1	150579916	rs3738485	MCL1	Monocyte chemoattractant protein-1 levels	linked to marker
1	150579916	rs3738485	MCL1	Lung function (FEV1/FVC)	linked to marker
1	165630412	rs10918223	MGST3	Height	linked to marker
1	165630621	rs12040685	MGST3	Height	linked to marker
1	165630223	rs10737515	MGST3	Height	marker
1	165630314	rs6694924	MGST3	Height	linked to marker
1	165631030	rs4147593	MGST3	Height	linked to marker
1	112674689	rs3748655	MOV10	Systolic blood pressure	linked to marker
1	112674689	rs3748655	MOV10	Diastolic blood pressure	linked to marker
1	112674689	rs3748655	MOV10	Hypertension	linked to marker
1	112674689	rs3748655	MOV10	Blood pressure	linked to marker
1	181062076	rs3856064	MR1	Eosinophil counts	linked to marker
1	156602147	rs78720142	NAXE	Gro-beta level in Chronic kidney disease with hypertension and no diabetes (3148_49)	linked to marker
1	156602147	rs78720142	NAXE	Gro-gamma level in Chronic kidney disease with hypertension and no diabetes (2986_49)	linked to marker
1	156601724	rs76072262	NAXE	Gro-beta level in Chronic kidney disease with hypertension and no diabetes (3148_49)	linked to marker
1	156601724	rs76072262	NAXE	Gro-gamma level in Chronic kidney disease with hypertension and no diabetes (2986_49)	linked to marker
1	156601543	rs16837549	NAXE	Gro-beta level in Chronic kidney disease with hypertension and no diabetes (3148_49)	linked to marker
1	156601543	rs16837549	NAXE	Gro-gamma level in Chronic kidney disease with hypertension and no diabetes (2986_49)	linked to marker
1	160343943	rs1886417	NCSTN	Low affinity immunoglobulin gamma Fc region receptor II-b levels	linked to marker
1	160347231	rs6668576	NCSTN	Post bronchodilator FEV1 in COPD	linked to marker
1	33334299	rs12734630	PHC2	Cannabis smoking or cigarette smoking or schizophrenia	linked to marker
1	33350177	rs6673519	PHC2	Body mass index	linked to marker
1	9651286	rs7518602	PIK3CD	Eosinophil counts	marker
1	9651286	rs7518602	PIK3CD	Eosinophil percentage of white cells	marker
1	9651286	rs7518602	PIK3CD	Monocyte count	marker
1	11908299	rs11121840	RNU5E-1	Mean arterial pressure x alcohol consumption interaction (2df test)	linked to marker
1	11908301	rs530423161	RNU5E-1	Mean arterial pressure x alcohol consumption interaction (2df test)	linked to marker
1	11908513	rs12403427	RNU5E-1	Mean arterial pressure x alcohol consumption interaction (2df test)	linked to marker
1	153543925	rs878979606	S100A4	Pulse pressure	linked to marker
1	153543927	rs879212573	S100A4	Pulse pressure	linked to marker
1	153543926	rs112379197	S100A4	Pulse pressure	linked to marker
1	153390245	rs879072116	S100A8	Monocyte count	linked to marker
1	153390247	rs879236587	S100A8	Monocyte count	linked to marker
1	153390248	rs879250129	S100A8	Monocyte count	linked to marker
1	153390251	rs1209796757	S100A8	Monocyte count	linked to marker
1	153390246	rs879000199	S100A8	Monocyte count	linked to marker
1	1732580	rs2294488	SLC35E2A	Appendicular lean mass	linked to marker
1	19312389	rs2473808	SLC66A1	Medication use (thyroid preparations)	marker
1	19312389	rs2473808	SLC66A1	Serum levels of protein AKR7A2	marker
1	19312389	rs2473808	SLC66A1	Hypothyroidism	marker
1	209763328	rs7536882	TRAF3IP3	Mean corpuscular volume	linked to marker
1	209763328	rs7536882	TRAF3IP3	Mean corpuscular hemoglobin	linked to marker
1	209763328	rs7536882	TRAF3IP3	Red blood cell count	linked to marker
1	209763328	rs7536882	TRAF3IP3	Mean spheric corpuscular volume	linked to marker
1	155016481	rs2242195	ZBTB7B	Appendicular lean mass	marker
1	155016481	rs2242195	ZBTB7B	Breast cancer, ovarian cancer or prostate cancer (pleiotropy)	marker
1	155016481	rs2242195	ZBTB7B	A body shape index	marker
1	155016481	rs2242195	ZBTB7B	Body mass index	marker
1	155016481	rs2242195	ZBTB7B	Hip circumference adjusted for BMI	marker
1	155052137	rs879714377	ADAM15	Urate levels	linked to marker
1	155052137	rs879714377	ADAM15	Gamma glutamyl transferase levels	linked to marker
1	155052137	rs879714377	ADAM15	Facial morphology (segment 41)	linked to marker
1	155052137	rs879714377	ADAM15	Hip circumference adjusted for BMI	linked to marker
1	155063135	rs3806256	ADAM15	Smoking initiation (ever regular vs never regular)	linked to marker
1	155063135	rs3806256	ADAM15	Sushi, von Willebrand factor type A, EGF and pentraxin domain-containing protein 1 levels (SVEP1.11178.21.3)	linked to marker
1	155063135	rs3806256	ADAM15	Smoking initiation	linked to marker
1	154607158	rs12128435	ADAR	C-reactive protein levels (MTAG)	linked to marker
1	109621439	rs1314147991	AMPD2	Apolipoprotein B levels	linked to marker
1	109621446	rs186745159	AMPD2	Apolipoprotein B levels	linked to marker
1	109621446	rs186745159	AMPD2	LDL cholesterol levels	linked to marker
1	93180650	rs2297707	CCDC18	Chronic lymphocytic leukemia	linked to marker
1	167456609	rs1891257	CD247	Eosinophil counts	linked to marker
1	167456609	rs1891257	CD247	Asthma	linked to marker
1	167456609	rs1891257	CD247	Eosinophil percentage of white cells	linked to marker
1	167456609	rs1891257	CD247	Hay fever and/or eczema	linked to marker
1	167456609	rs1891257	CD247	Allergic disease (asthma, hay fever or eczema)	linked to marker
1	167456609	rs1891257	CD247	Autoimmune thyroid disease	linked to marker
1	167456609	rs1891257	CD247	Medication use (glucocorticoids)	linked to marker
1	167456609	rs1891257	CD247	Medication use (adrenergics, inhalants)	linked to marker
1	167456609	rs1891257	CD247	White blood cell count	linked to marker
1	167456609	rs1891257	CD247	Neutrophil count	linked to marker
1	167456609	rs1891257	CD247	Asthma or allergic disease (pleiotropy)	linked to marker
1	167456609	rs1891257	CD247	CD3 on CD4 regulatory T cell	linked to marker
1	167456609	rs1891257	CD247	CD3 on secreting CD4 regulatory T cell	linked to marker
1	167456609	rs1891257	CD247	CD3 on CD39+ secreting CD4 regulatory T cell	linked to marker
1	167456609	rs1891257	CD247	CD3 on activated & secreting CD4 regulatory T cell	linked to marker
1	167456609	rs1891257	CD247	CD3 on CD45RA+ CD4+ T cell	linked to marker
1	167456609	rs1891257	CD247	CD3 on CD39+ CD4+ T cell	linked to marker
1	167456609	rs1891257	CD247	CD3 on CD45RA- CD4+ T cell	linked to marker
1	167456609	rs1891257	CD247	CD3 on activated CD4 regulatory T cell	linked to marker
1	167456609	rs1891257	CD247	CD3 on CD39+ activated CD4 regulatory T cell	linked to marker
1	167456609	rs1891257	CD247	CD3 on Central Memory CD4+ T cell	linked to marker
1	167456609	rs1891257	CD247	CD3 on Naive CD4+ T cell	linked to marker
1	167456609	rs1891257	CD247	Hypothyroidism	linked to marker
1	167456609	rs1891257	CD247	Atopic dermatitis	linked to marker
1	167456609	rs1891257	CD247	Eczema	linked to marker
1	207756858	rs2724384	CD46	Febrile seizures	marker
1	207756858	rs2724384	CD46	Immune response to measles vaccine (measles-specific neutralising antibody titre)	marker
1	207756858	rs2724384	CD46	White blood cell count	marker
1	160547424	rs3766389	CD84	Response to anti-TNF therapy in rheumatoid arthritis	linked to marker
1	244970277	rs1489743644	EFCAB2	Post bronchodilator FEV1 in COPD	linked to marker
1	244970277	rs1489743644	EFCAB2	Smoking initiation	linked to marker
1	244970693	rs1479398750	EFCAB2	Post bronchodilator FEV1 in COPD	linked to marker
1	244970693	rs1479398750	EFCAB2	Smoking initiation	linked to marker
1	244970272	rs1222658003	EFCAB2	Post bronchodilator FEV1 in COPD	linked to marker
1	244970272	rs1222658003	EFCAB2	Smoking initiation	linked to marker
1	89126776	rs7530803	GBP2	Lateral ventricle temporal horn volume	linked to marker
1	9235385	rs9435144	H6PD	Blood protein levels	marker
1	9235385	rs9435144	H6PD	Serum levels of protein H6PD	marker
1	41918143	rs11588703	HIVEP3	Systolic blood pressure	linked to marker
1	220880203	rs12141189	HLX	C-reactive protein levels	marker
1	220880203	rs12141189	HLX	Neutrophil count	marker
1	220880203	rs12141189	HLX	Monocyte percentage of white cells	marker
1	220880203	rs12141189	HLX	Granulocyte percentage of myeloid white cells	marker
1	220880203	rs12141189	HLX	White blood cell count	marker
1	220880203	rs12141189	HLX	Lung function (FVC)	marker
1	26472309	rs1055415227	HMGN2	Eosinophil counts	linked to marker
1	181088738	rs6425663	IER5	Eosinophil counts	linked to marker
1	159008806	rs9887904	IFI16	C-C motif chemokine 14 levels	linked to marker
1	159008806	rs9887904	IFI16	Epithelial ovarian cancer	linked to marker
1	159018088	rs72704976	IFI16	DNA methylation-estimated granulocyte proportions	linked to marker
1	206469649	rs192686451	IKBKE	Systemic lupus erythematosus	linked to marker
1	206472589	rs6673596	IKBKE	Allergic disease (asthma, hay fever or eczema)	linked to marker
1	154454494	rs2228145	IL6R	Blood protein levels in cardiovascular risk	marker
1	154454494	rs2228145	IL6R	Interleukin-6 receptor subunit alpha levels	marker
1	154454494	rs2228145	IL6R	Asthma	marker
1	154454494	rs2228145	IL6R	Blood protein levels	marker
1	154454494	rs2228145	IL6R	Ankylosing spondylitis	marker
1	154454494	rs2228145	IL6R	Rheumatoid arthritis	marker
1	154454494	rs2228145	IL6R	Rheumatoid arthritis (ACPA-positive)	marker
1	154454494	rs2228145	IL6R	C-reactive protein	marker
1	154454494	rs2228145	IL6R	Fibrinogen	marker
1	154454494	rs2228145	IL6R	Pulmonary function	marker
1	154454494	rs2228145	IL6R	C-reactive protein levels	marker
1	154454494	rs2228145	IL6R	Protein quantitative trait loci	marker
1	154454494	rs2228145	IL6R	Hay fever and/or eczema	marker
1	154454494	rs2228145	IL6R	Allergic disease (asthma, hay fever or eczema)	marker
1	154454494	rs2228145	IL6R	White blood cell count	marker
1	154454494	rs2228145	IL6R	Monocyte percentage of white cells	marker
1	154454494	rs2228145	IL6R	Interleukin-6 receptor subunit alpha level in Chronic kidney disease with hypertension and no diabetes (15602_43)	marker
1	154454494	rs2228145	IL6R	Interleukin-6 receptor subunit alpha level in Chronic kidney disease with hypertension and no diabetes (8092_29)	marker
1	154454494	rs2228145	IL6R	Chronic inflammatory diseases (ankylosing spondylitis, Crohn's disease, psoriasis, primary sclerosing cholangitis, ulcerative colitis) (pleiotropy)	marker
1	154454494	rs2228145	IL6R	Fibrinogen levels	marker
1	154454494	rs2228145	IL6R	Atopic dermatitis	marker
1	154454494	rs2228145	IL6R	Cerebrospinal fluid biomarker levels	marker
1	154454494	rs2228145	IL6R	Interleukin-6 levels	marker
1	154454494	rs2228145	IL6R	Interleukin-6 receptor subunit alpha levels (IL6R.4139.71.2)	marker
1	154454494	rs2228145	IL6R	Venous thromboembolism or fibrinogen levels (pleiotropy)	marker
1	154454494	rs2228145	IL6R	Fibrinogen levels or factor VII levels or factor XI levels or tissue plasminogen activator levels (pleiotropy)	marker
1	154454494	rs2228145	IL6R	Fibrinogen levels or plasminogen activator inhibitor 1 levels (pleiotropy)	marker
1	154454494	rs2228145	IL6R	Fibrinogen levels or tissue plasminogen activator levels (pleiotropy)	marker
1	154454494	rs2228145	IL6R	Interleukin-6 receptor subunit alpha level in Chronic kidney disease with hypertension and no diabetes (4139_71)	marker
1	154454494	rs2228145	IL6R	Iron status biomarkers (iron levels)	marker
1	154454494	rs2228145	IL6R	Low-density lipoprotein levels (MTAG)	marker
1	154454494	rs2228145	IL6R	Respiratory diseases	marker
1	154454494	rs2228145	IL6R	Eczema	marker
1	154429203	rs2228144	IL6R	Response to anti-retroviral therapy (ddI/d4T) in HIV-1 infection (Grade 2 peripheral neuropathy)	linked to marker
1	154429203	rs2228144	IL6R	Systemic lupus erythematosus	linked to marker
1	154429203	rs2228144	IL6R	COVID-19 or coronary artery disease (pleiotropy)	linked to marker
1	154453788	rs4129267	IL6R	Blood protein levels in cardiovascular risk	marker
1	154453788	rs4129267	IL6R	Interleukin-6 receptor subunit alpha levels	marker
1	154453788	rs4129267	IL6R	Asthma	marker
1	154453788	rs4129267	IL6R	Blood protein levels	marker
1	154453788	rs4129267	IL6R	Ankylosing spondylitis	marker
1	154453788	rs4129267	IL6R	Rheumatoid arthritis	marker
1	154453788	rs4129267	IL6R	Rheumatoid arthritis (ACPA-positive)	marker
1	154453788	rs4129267	IL6R	C-reactive protein	marker
1	154453788	rs4129267	IL6R	Fibrinogen	marker
1	154453788	rs4129267	IL6R	Pulmonary function	marker
1	154453788	rs4129267	IL6R	C-reactive protein levels	marker
1	154453788	rs4129267	IL6R	Protein quantitative trait loci	marker
1	154453788	rs4129267	IL6R	Hay fever and/or eczema	marker
1	154453788	rs4129267	IL6R	Allergic disease (asthma, hay fever or eczema)	marker
1	154453788	rs4129267	IL6R	White blood cell count	marker
1	154453788	rs4129267	IL6R	Monocyte percentage of white cells	marker
1	154453788	rs4129267	IL6R	Mean platelet volume	marker
1	154453788	rs4129267	IL6R	Interleukin-6 receptor subunit alpha level in Chronic kidney disease with hypertension and no diabetes (15602_43)	marker
1	154453788	rs4129267	IL6R	Interleukin-6 receptor subunit alpha level in Chronic kidney disease with hypertension and no diabetes (8092_29)	marker
1	154453788	rs4129267	IL6R	Rheumatoid arthritis (rheumatoid factor and/or anti-cyclic citrullinated peptide seropositive)	marker
1	154453788	rs4129267	IL6R	Chronic inflammatory diseases (ankylosing spondylitis, Crohn's disease, psoriasis, primary sclerosing cholangitis, ulcerative colitis) (pleiotropy)	marker
1	154453788	rs4129267	IL6R	Fibrinogen levels	marker
1	154453788	rs4129267	IL6R	Atopic dermatitis	marker
1	154453788	rs4129267	IL6R	Cerebrospinal fluid biomarker levels	marker
1	154453788	rs4129267	IL6R	Platelet count	marker
1	154453788	rs4129267	IL6R	Interleukin-6 levels	marker
1	154453788	rs4129267	IL6R	Interleukin-6 receptor subunit alpha levels (IL6R.4139.71.2)	marker
1	154453788	rs4129267	IL6R	Venous thromboembolism or fibrinogen levels (pleiotropy)	marker
1	154453788	rs4129267	IL6R	Fibrinogen levels or factor VII levels or factor XI levels or tissue plasminogen activator levels (pleiotropy)	marker
1	154453788	rs4129267	IL6R	Fibrinogen levels or plasminogen activator inhibitor 1 levels (pleiotropy)	marker
1	154453788	rs4129267	IL6R	Fibrinogen levels or tissue plasminogen activator levels (pleiotropy)	marker
1	154453788	rs4129267	IL6R	Interleukin-6 receptor subunit alpha level in Chronic kidney disease with hypertension and no diabetes (4139_71)	marker
1	154453788	rs4129267	IL6R	Iron status biomarkers (iron levels)	marker
1	154453788	rs4129267	IL6R	IL 6r plasma levels	marker
1	154453788	rs4129267	IL6R	High-density lipoprotein levels (MTAG)	marker
1	154453788	rs4129267	IL6R	Low-density lipoprotein levels (MTAG)	marker
1	154453788	rs4129267	IL6R	Total bilirubin levels	marker
1	154453788	rs4129267	IL6R	Respiratory diseases	marker
1	154453788	rs4129267	IL6R	Eczema	marker
1	156728473	rs3806415	ISG20L2	High density lipoprotein cholesterol levels	marker
1	175159401	rs67332874	KIAA0040	Coronary artery disease	linked to marker
1	175159400	rs72719370	KIAA0040	Coronary artery disease	linked to marker
1	175159407	rs34270511	KIAA0040	Coronary artery disease	linked to marker
1	25569719	rs7514842	LDLRAP1	Mean platelet volume	linked to marker
1	23168827	rs115892653	LUZP1	Cortical surface area	marker
1	156728473	rs3806415	METTL25B	High density lipoprotein cholesterol levels	marker
1	12031153	rs946461	MIIP	Systolic blood pressure	linked to marker
1	181062036	rs3856063	MR1	Eosinophil counts	linked to marker
1	21439960	rs1976403	NBPF3	Liver enzyme levels (alkaline phosphatase)	marker
1	21440283	rs113548640	NBPF3	Liver enzyme levels (alkaline phosphatase)	linked to marker
1	21440170	rs1566523	NBPF3	Liver enzyme levels (alkaline phosphatase)	linked to marker
1	17076071	rs12138566	PADI2	Hip circumference adjusted for BMI	linked to marker
1	17082887	rs2647187	PADI2	Hemoglobin	marker
1	9651584	rs7516138	PIK3CD	Eosinophil counts	marker
1	9651584	rs7516138	PIK3CD	Eosinophil percentage of white cells	marker
1	9651584	rs7516138	PIK3CD	Monocyte count	marker
1	107056380	rs1762482	PRMT6	Testosterone levels	linked to marker
1	107056380	rs1762482	PRMT6	Total bilirubin levels	linked to marker
1	107056380	rs1762482	PRMT6	Gamma glutamyl transferase levels	linked to marker
1	107056380	rs1762482	PRMT6	Cystatin C levels	linked to marker
1	107056380	rs1762482	PRMT6	Sex hormone-binding globulin levels	linked to marker
1	107056380	rs1762482	PRMT6	Red cell distribution width	linked to marker
1	112706517	rs66799001	RHOC	Cortical surface area (visual PC2)	linked to marker
1	112706517	rs66799001	RHOC	Glomerular filtration rate (creatinine)	linked to marker
1	112705276	rs34731458	RHOC	Cortical surface area (visual PC2)	linked to marker
1	112705276	rs34731458	RHOC	Glomerular filtration rate (creatinine)	linked to marker
1	201983182	rs112370844	RNPEP	Urinary metabolite levels in chronic kidney disease	linked to marker
1	201983182	rs112370844	RNPEP	Butyrylcholinesterase levels	linked to marker
1	201983182	rs112370844	RNPEP	Protein quantitative trait loci (liver)	linked to marker
1	201982484	rs80088584	RNPEP	Urinary metabolite levels in chronic kidney disease	linked to marker
1	201982484	rs80088584	RNPEP	Butyrylcholinesterase levels	linked to marker
1	201982484	rs80088584	RNPEP	Protein quantitative trait loci (liver)	linked to marker
1	201982484	rs80088584	RNPEP	Serum levels of protein RNPEP	linked to marker
1	26557925	rs12726439	RPS6KA1	Glucose homeostasis traits	linked to marker
1	26557925	rs12726439	RPS6KA1	Lymphocyte count	linked to marker
1	26546063	rs12723936	RPS6KA1	Mean corpuscular volume	linked to marker
1	26546063	rs12723936	RPS6KA1	Hemoglobin A1c levels	linked to marker
1	37990434	rs4072980	SF3A3	Heel bone mineral density	marker
1	37990434	rs4072980	SF3A3	Coronary artery disease	marker
1	37990434	rs4072980	SF3A3	Pulse pressure	marker
1	37990434	rs4072980	SF3A3	Height	marker
1	37990434	rs4072980	SF3A3	Colorectal cancer or advanced adenoma	marker
1	37990434	rs4072980	SF3A3	Ceramide (d18:1/20:0, d16:1/22:0, d20:1/18:0) levels in elite athletes	marker
1	37990434	rs4072980	SF3A3	Appendicular lean mass	marker
1	37990434	rs4072980	SF3A3	Red cell distribution width	marker
1	1659065	rs6604980	SLC35E2B	Body mass index	linked to marker
1	109393153	rs2140924	SORT1	Appendicular lean mass	linked to marker
1	109393153	rs2140924	SORT1	Total cholesterol levels	linked to marker
1	109393153	rs2140924	SORT1	LDL cholesterol levels	linked to marker
1	26297779	rs11583258	UBXN11	Vertex-wise sulcal depth	marker
1	119648206	rs1390099608	ZNF697	Height	linked to marker
1	154608358	rs11579998	ADAR	Sex hormone-binding globulin levels	marker
1	154608358	rs11579998	ADAR	Interleukin-6 receptor subunit alpha levels	marker
1	154607982	rs58655370	ADAR	Sex hormone-binding globulin levels	linked to marker
1	154607982	rs58655370	ADAR	Interleukin-6 receptor subunit alpha levels	linked to marker
1	154607982	rs58655370	ADAR	C-reactive protein levels (MTAG)	linked to marker
1	15584636	rs59475085	AGMAT	Estimated glomerular filtration rate (creatinine)	linked to marker
1	15584636	rs59475085	AGMAT	Estimated glomerular filtration rate (cystatin c)	linked to marker
1	15584636	rs59475085	AGMAT	Estimated glomerular filtration rate	linked to marker
1	228083263	rs3754356	ARF1	Brain morphology (MOSTest)	marker
1	93346360	rs3087457	CCDC18-AS1	Eosinophil counts	linked to marker
1	26319479	rs67402791	CD52	Eosinophil counts	linked to marker
1	26319479	rs67402791	CD52	Monocyte percentage of white cells	linked to marker
1	26319479	rs67402791	CD52	Lymphocyte-to-monocyte ratio	linked to marker
1	20589951	rs588485	CDA	Apolipoprotein A1 levels	marker
1	20589951	rs588485	CDA	Urinary metabolite levels in chronic kidney disease	marker
1	20589951	rs588485	CDA	Basophil percentage of white cells	marker
1	20589951	rs588485	CDA	Lymphocyte count	marker
1	20589951	rs588485	CDA	Mean corpuscular volume	marker
1	20589951	rs588485	CDA	Mean corpuscular hemoglobin	marker
1	20589951	rs588485	CDA	High density lipoprotein cholesterol levels	marker
1	20589951	rs588485	CDA	Neutrophil percentage of white cells	marker
1	20589951	rs588485	CDA	Mean spheric corpuscular volume	marker
1	20589951	rs588485	CDA	Red blood cell count	marker
1	20589951	rs588485	CDA	2'-o-methylcytidine levels	marker
1	20589951	rs588485	CDA	Phosphatidylinositol (37:6) levels	marker
1	20589951	rs588485	CDA	Uridine levels	marker
1	20589951	rs588485	CDA	Serum metabolite levels	marker
1	20589951	rs588485	CDA	Mean reticulocyte volume	marker
1	20589951	rs588485	CDA	Reticulocyte count	marker
1	20589951	rs588485	CDA	Platelet count	marker
1	20589745	rs66731853	CDA	Apolipoprotein A1 levels	marker
1	20589745	rs66731853	CDA	Urinary metabolite levels in chronic kidney disease	marker
1	20589745	rs66731853	CDA	Basophil percentage of white cells	marker
1	20589745	rs66731853	CDA	Lymphocyte count	marker
1	20589745	rs66731853	CDA	Mean corpuscular volume	marker
1	20589745	rs66731853	CDA	Mean corpuscular hemoglobin	marker
1	20589745	rs66731853	CDA	High density lipoprotein cholesterol levels	marker
1	20589745	rs66731853	CDA	Neutrophil percentage of white cells	marker
1	20589745	rs66731853	CDA	Mean spheric corpuscular volume	marker
1	20589745	rs66731853	CDA	Red blood cell count	marker
1	20589745	rs66731853	CDA	2'-o-methylcytidine levels	marker
1	20589745	rs66731853	CDA	Phosphatidylinositol (37:6) levels	marker
1	20589745	rs66731853	CDA	Uridine levels	marker
1	20589745	rs66731853	CDA	Serum metabolite levels	marker
1	20589745	rs66731853	CDA	Mean reticulocyte volume	marker
1	20589745	rs66731853	CDA	Reticulocyte count	marker
1	20589745	rs66731853	CDA	Platelet count	marker
1	20588679	rs532545	CDA	Apolipoprotein A1 levels	marker
1	20588679	rs532545	CDA	Lymphocyte count	marker
1	20588679	rs532545	CDA	Mean corpuscular hemoglobin	marker
1	20588679	rs532545	CDA	High density lipoprotein cholesterol levels	marker
1	20588679	rs532545	CDA	Mean spheric corpuscular volume	marker
1	20588679	rs532545	CDA	Red blood cell count	marker
1	20588679	rs532545	CDA	2'-o-methylcytidine levels	marker
1	20588679	rs532545	CDA	Mean corpuscular volume	marker
1	20588679	rs532545	CDA	Uridine levels	marker
1	20588679	rs532545	CDA	Serum metabolite levels	marker
1	20588679	rs532545	CDA	Reticulocyte count	marker
1	20588679	rs532545	CDA	Platelet count	marker
1	15617889	rs75354298	DDI2	Alcoholic chronic pancreatitis	linked to marker
1	26432111	rs3811462	DHDDS	Caffeine consumption from tea	linked to marker
1	26432111	rs3811462	DHDDS	Sex hormone-binding globulin levels	linked to marker
1	26432111	rs3811462	DHDDS	Insulin-like growth factor 1 levels	linked to marker
1	244970360	rs61844237	EFCAB2	Post bronchodilator FEV1 in COPD	linked to marker
1	244970360	rs61844237	EFCAB2	Smoking initiation	linked to marker
1	244970698	rs1284101965	EFCAB2	Post bronchodilator FEV1 in COPD	linked to marker
1	244970698	rs1284101965	EFCAB2	Smoking initiation	linked to marker
1	37996149	rs67631072	FHL3	Coronary artery disease	marker
1	37996149	rs67631072	FHL3	Pulse pressure	marker
1	37996149	rs67631072	FHL3	Ascending thoracic aortic diameter	marker
1	37996149	rs67631072	FHL3	Colorectal cancer	marker
1	37996149	rs67631072	FHL3	Height	marker
1	37996149	rs67631072	FHL3	Balding type 1	marker
1	37996149	rs67631072	FHL3	Heel bone mineral density	marker
1	37996149	rs67631072	FHL3	Male-pattern baldness	marker
1	37997024	rs944670179	FHL3	Waist circumference adjusted for body mass index	linked to marker
1	37997024	rs944670179	FHL3	Pulse pressure	linked to marker
1	37997024	rs944670179	FHL3	Ascending thoracic aortic diameter	linked to marker
1	37997024	rs944670179	FHL3	Balding type 1	linked to marker
1	37997024	rs944670179	FHL3	Heel bone mineral density	linked to marker
1	37997024	rs944670179	FHL3	Male-pattern baldness	linked to marker
1	41917999	rs34538877	HIVEP3	Systolic blood pressure	marker
1	1013855	rs2465124	ISG15	Ubiquitin-like protein ISG15 levels	linked to marker
1	30758279	rs11801629	LAPTM5	Neutrophil count	linked to marker
1	30758279	rs11801629	LAPTM5	White blood cell count	linked to marker
1	145928206	rs116060188	LIX1L-AS1	Urate levels	linked to marker
1	234957196	rs2674001	LNCATV	Immune reponse to smallpox (secreted IL-2)	linked to marker
1	165630742	rs4147591	MGST3	Height	linked to marker
1	165630453	rs943154412	MGST3	Height	linked to marker
1	93079072	rs546445	MTF2	Self-reported math ability (MTAG)	linked to marker
1	184973539	rs234108	NIBAN1	Mean platelet volume	marker
1	7783588	rs112150636	PER3	Testosterone levels	linked to marker
1	7783588	rs112150636	PER3	Total testosterone levels	linked to marker
1	9653328	rs4240895	PIK3CD-AS1	Eosinophil counts	marker
1	9653328	rs4240895	PIK3CD-AS1	Testicular germ cell tumor	marker
1	9653328	rs4240895	PIK3CD-AS1	White blood cell count	marker
1	9653442	rs4240896	PIK3CD-AS1	Eosinophil counts	marker
1	9653442	rs4240896	PIK3CD-AS1	Testicular germ cell tumor	marker
1	9653442	rs4240896	PIK3CD-AS1	White blood cell count	marker
1	180155315	rs3820312	QSOX1	Blood protein levels	linked to marker
1	180155315	rs3820312	QSOX1	Pulse pressure	linked to marker
1	180155315	rs3820312	QSOX1	Serum levels of protein QSOX1	linked to marker
1	180155244	rs35481032	QSOX1	Blood protein levels	linked to marker
1	180155244	rs35481032	QSOX1	Pulse pressure	linked to marker
1	180155244	rs35481032	QSOX1	Serum levels of protein QSOX1	linked to marker
1	145928206	rs116060188	RBM8A	Urate levels	linked to marker
1	101238473	rs17100954	S1PR1	Lymphocyte count	linked to marker
1	101238473	rs17100954	S1PR1	Lymphocyte percentage of white cells	linked to marker
1	101238473	rs17100954	S1PR1	COVID-19 (recovered vs asymptomatic)	linked to marker
1	37990219	rs4360494	SF3A3	Heel bone mineral density	marker
1	37990219	rs4360494	SF3A3	Coronary artery disease	marker
1	37990219	rs4360494	SF3A3	Pulse pressure	marker
1	37990219	rs4360494	SF3A3	Height	marker
1	37990219	rs4360494	SF3A3	Colorectal cancer or advanced adenoma	marker
1	37990219	rs4360494	SF3A3	Ceramide (d18:1/20:0, d16:1/22:0, d20:1/18:0) levels in elite athletes	marker
1	37990219	rs4360494	SF3A3	Appendicular lean mass	marker
1	37990219	rs4360494	SF3A3	Red cell distribution width	marker
1	2232677	rs263532	SKI	Appendicular lean mass	linked to marker
1	2232677	rs263532	SKI	Height	linked to marker
1	2232677	rs263532	SKI	Educational attainment (years of education)	linked to marker
1	156194115	rs41265025	SLC25A44	Cerebrospinal fluid p-tau levels (24 month visit)(adjusted for APOE e4 dosage)	linked to marker
1	156194115	rs41265025	SLC25A44	Paclitaxel disposition in epithelial ovarian cancer	linked to marker
1	42957951	rs3754224	SLC2A1	Mean corpuscular volume	marker
1	42957951	rs3754224	SLC2A1	Mean spheric corpuscular volume	marker
1	42957951	rs3754224	SLC2A1	Neutrophil count	marker
1	42957951	rs3754224	SLC2A1	Monocyte count	marker
1	42957951	rs3754224	SLC2A1	Mean reticulocyte volume	marker
1	42958848	rs11537640	SLC2A1	Mean corpuscular volume	linked to marker
1	42958848	rs11537640	SLC2A1	Mean spheric corpuscular volume	linked to marker
1	42958848	rs11537640	SLC2A1	Neutrophil count	linked to marker
1	42958848	rs11537640	SLC2A1	Monocyte count	linked to marker
1	42958848	rs11537640	SLC2A1	Mean reticulocyte volume	linked to marker
1	9292962	rs1304955107	SPSB1	Eosinophil percentage of white cells	linked to marker
1	9292962	rs1304955107	SPSB1	Waist-to-hip ratio adjusted for BMI	linked to marker
1	9292962	rs1304955107	SPSB1	A body shape index	linked to marker
1	9292962	rs1304955107	SPSB1	Hip circumference adjusted for BMI	linked to marker
1	9292962	rs1304955107	SPSB1	Waist-hip index	linked to marker
1	9292962	rs1304955107	SPSB1	Waist circumference adjusted for body mass index	linked to marker
1	229626529	rs1467512	TAF5L	Mean spheric corpuscular volume	marker
1	229626529	rs1467512	TAF5L	Mean reticulocyte volume	marker
1	27884873	rs2236074	THEMIS2	Lymphocyte count	marker
1	27884873	rs2236074	THEMIS2	Red cell distribution width	marker
1	27884873	rs2236074	THEMIS2	Platelet distribution width	marker
1	27884892	rs1467465	THEMIS2	Lymphocyte count	linked to marker
1	27884892	rs1467465	THEMIS2	Red cell distribution width	linked to marker
1	27884892	rs1467465	THEMIS2	Platelet distribution width	linked to marker
1	154155073	rs114697636	TPM3	C-reactive protein levels	marker
1	154155073	rs114697636	TPM3	Platelet distribution width	marker
1	75724403	rs1331954019	ACADM	Urinary metabolite levels in chronic kidney disease	linked to marker
1	75724403	rs1331954019	ACADM	Metabolite peak levels (QI3783)	linked to marker
1	75724403	rs1331954019	ACADM	Carnitine C10 levels	linked to marker
1	75724403	rs1331954019	ACADM	Carnitine C6 levels	linked to marker
1	75724403	rs1331954019	ACADM	Carnitine C8 levels	linked to marker
1	75724403	rs1331954019	ACADM	Serum metabolite levels	linked to marker
1	154336968	rs2483711	ATP8B2	Type 2 diabetes	linked to marker
1	154336998	rs2481064	ATP8B2	Type 2 diabetes	linked to marker
1	223712910	rs2275877	CAPN2	Calpain-2 catalytic subunit levels (CAPN2.14684.17.3)	linked to marker
1	26319315	rs11589222	CD52	Eosinophil counts	linked to marker
1	26319315	rs11589222	CD52	Monocyte percentage of white cells	linked to marker
1	26319315	rs11589222	CD52	Lymphocyte-to-monocyte ratio	linked to marker
1	111139685	rs1043096	CEPT1	Mean reticulocyte volume	linked to marker
1	11843828	rs198357	CLCN6	Sex hormone-binding globulin levels adjusted for BMI	linked to marker
1	11843828	rs198357	CLCN6	Mean corpuscular volume	linked to marker
1	11843828	rs198357	CLCN6	Sex hormone-binding globulin levels	linked to marker
1	11843828	rs198357	CLCN6	Mean reticulocyte volume	linked to marker
1	11843828	rs198357	CLCN6	Hip circumference adjusted for BMI	linked to marker
1	11847546	rs5064	CLCN6	Systolic blood pressure	linked to marker
1	11847546	rs5064	CLCN6	Pulse pressure	linked to marker
1	11847546	rs5064	CLCN6	Psoriasis	linked to marker
1	26432658	rs3811461	DHDDS	Sex hormone-binding globulin levels	marker
1	26432658	rs3811461	DHDDS	Insulin-like growth factor 1 levels	marker
1	111139685	rs1043096	DRAM2	Mean reticulocyte volume	linked to marker
1	209674706	rs757986565	G0S2	Triglyceride levels	linked to marker
1	151071561	rs4970936	GABPB2	Blood protein levels	marker
1	151071561	rs4970936	GABPB2	Body mass index	marker
1	230281204	rs11800118	GALNT2	HDL cholesterol levels	linked to marker
1	230281204	rs11800118	GALNT2	Apolipoprotein A1 levels	linked to marker
1	230281204	rs11800118	GALNT2	Myelin protein P0 levels (MPZ.10615.18.3)	linked to marker
1	230281204	rs11800118	GALNT2	High-density lipoprotein levels (MTAG)	linked to marker
1	230281204	rs11800118	GALNT2	Triglyceride levels (MTAG)	linked to marker
1	230281204	rs11800118	GALNT2	Red cell distribution width	linked to marker
1	230281207	rs10005	GALNT2	HDL cholesterol levels	linked to marker
1	230281207	rs10005	GALNT2	Apolipoprotein A1 levels	linked to marker
1	230281207	rs10005	GALNT2	Myelin protein P0 levels (MPZ.10615.18.3)	linked to marker
1	230281207	rs10005	GALNT2	High-density lipoprotein levels (MTAG)	linked to marker
1	230281207	rs10005	GALNT2	Triglyceride levels (MTAG)	linked to marker
1	230281207	rs10005	GALNT2	Red cell distribution width	linked to marker
1	173867913	rs75315904	GAS5	Red blood cell count	linked to marker
1	92474421	rs11582379	GFI1	Multiple sclerosis	linked to marker
1	92474421	rs11582379	GFI1	Rheumatoid arthritis	linked to marker
1	92474421	rs11582379	GFI1	Rheumatoid arthritis (rheumatoid factor and/or anti-cyclic citrullinated peptide seropositive)	linked to marker
1	92485380	rs4565725	GFI1	Multiple sclerosis	linked to marker
1	9111428	rs373757030	GPR157	Eye color	linked to marker
1	23825912	rs12754130	HMGCL	Immature fraction of reticulocytes	linked to marker
1	111738368	rs197439	INKA2	Leisure screen time	marker
1	234604803	rs1329126	IRF2BP2	Educational attainment (MTAG)	linked to marker
1	234604803	rs1329126	IRF2BP2	Vertex-wise cortical thickness	linked to marker
1	234604803	rs1329126	IRF2BP2	Educational attainment (years of education)	linked to marker
1	234604803	rs1329126	IRF2BP2	Self-reported math ability (MTAG)	linked to marker
1	234604803	rs1329126	IRF2BP2	Highest math class taken (MTAG)	linked to marker
1	234604803	rs1329126	IRF2BP2	Educational attainment	linked to marker
1	234604803	rs1329126	IRF2BP2	Low-density lipoprotein levels (MTAG)	linked to marker
1	6591668	rs1556036	KLHL21	Hemoglobin A1c levels	linked to marker
1	203769442	rs113377446	LAX1	Secreting CD4 regulatory T cell %CD4 regulatory T cell	linked to marker
1	203769442	rs113377446	LAX1	Activated & resting CD4 regulatory T cell %CD4 regulatory T cell	linked to marker
1	203769442	rs113377446	LAX1	Activated & secreting CD4 regulatory T cell %CD4 regulatory T cell	linked to marker
1	203769442	rs113377446	LAX1	Resting CD4 regulatory T cell %CD4 regulatory T cell	linked to marker
1	65419886	rs1327118	LEPROT	C-reactive protein levels	linked to marker
1	16889738	rs7412012	LOC105376805	Waist circumference adjusted for body mass index	linked to marker
1	16889738	rs7412012	LOC105376805	Allergic rhinitis	linked to marker
1	16889585	rs3738618	LOC105376805	Waist circumference adjusted for body mass index	linked to marker
1	16889585	rs3738618	LOC105376805	Allergic rhinitis	linked to marker
1	16889000	rs1970002	LOC105376805	Waist circumference adjusted for body mass index	linked to marker
1	16889000	rs1970002	LOC105376805	Allergic rhinitis	linked to marker
1	25431928	rs873309	MACO1	Non-HDL cholesterol levels	linked to marker
1	25431928	rs873309	MACO1	Heel bone mineral density	linked to marker
1	36155585	rs737381	MAP7D1	PR interval	linked to marker
1	204515429	rs4951391	MDM4	Eosinophil counts	linked to marker
1	204515429	rs4951391	MDM4	Eosinophil percentage of white cells	linked to marker
1	3611721	rs1402543110	MEGF6	Vertex-wise sulcal depth	linked to marker
1	3611721	rs1402543110	MEGF6	Vertex-wise cortical surface area	linked to marker
1	3611721	rs1402543110	MEGF6	Cortical surface area (MOSTest)	linked to marker
1	45500626	rs12042903	MMACHC	General cognitive ability	marker
1	1756945	rs79052177	NADK	Systolic blood pressure	linked to marker
1	45607817	rs2230657	NASP	Hemoglobin levels	marker
1	45607817	rs2230657	NASP	Hemoglobin concentration	marker
1	21440603	rs4654745	NBPF3	Liver enzyme levels (alkaline phosphatase)	linked to marker
1	183581298	rs12737538	NCF2	Systemic lupus erythematosus	linked to marker
1	160347594	rs2038781	NCSTN	Post bronchodilator FEV1 in COPD	linked to marker
1	150010677	rs3738320	OTUD7B	Blood protein levels	linked to marker
1	17076269	rs12134154	PADI2	Hip circumference adjusted for BMI	linked to marker
1	17082746	rs2235925	PADI2	Hemoglobin	linked to marker
1	17076268	rs12138461	PADI2	Hip circumference adjusted for BMI	linked to marker
1	156246108	rs2075165	PAQR6	Tonsillectomy	marker
1	154946604	rs2061690	PBXIP1	Waist-to-hip ratio adjusted for BMI	linked to marker
1	10414954	rs12746471	PGD	Cognitive function (immediate memory)	linked to marker
1	10415063	rs11576384	PGD	Cognitive function (immediate memory)	linked to marker
1	10414400	rs58014725	PGD	Cognitive function (immediate memory)	linked to marker
1	9652117	rs78021484	PIK3CD-AS1	Eosinophil counts	linked to marker
1	9652117	rs78021484	PIK3CD-AS1	Eosinophil percentage of white cells	linked to marker
1	9652117	rs78021484	PIK3CD-AS1	Monocyte count	linked to marker
1	39738494	rs7513045	PPIE	Serum levels of protein PPIE	linked to marker
1	39738494	rs7513045	PPIE	Heel bone mineral density	linked to marker
1	171485638	rs71637410	PRRC2C	HDL cholesterol levels	linked to marker
1	171485638	rs71637410	PRRC2C	Creatinine levels	linked to marker
1	171485638	rs71637410	PRRC2C	Glomerular filtration rate	linked to marker
1	171485638	rs71637410	PRRC2C	Body mass index	linked to marker
1	171485638	rs71637410	PRRC2C	Vertex-wise sulcal depth	linked to marker
1	171485638	rs71637410	PRRC2C	Vertex-wise cortical surface area	linked to marker
1	171485638	rs71637410	PRRC2C	Estimated glomerular filtration rate	linked to marker
1	171485638	rs71637410	PRRC2C	Educational attainment (years of education)	linked to marker
1	171485638	rs71637410	PRRC2C	Cortical surface area	linked to marker
1	171485638	rs71637410	PRRC2C	Body mass index (MTAG)	linked to marker
1	171485638	rs71637410	PRRC2C	Height	linked to marker
1	205775010	rs708725	RAB29	Monocyte percentage of white cells	linked to marker
1	205775010	rs708725	RAB29	Total bilirubin levels	linked to marker
1	201983627	rs4950807	RNPEP	Urinary metabolite levels in chronic kidney disease	linked to marker
1	201983627	rs4950807	RNPEP	Butyrylcholinesterase levels	linked to marker
1	201983627	rs4950807	RNPEP	Protein quantitative trait loci (liver)	linked to marker
1	201982463	rs76173951	RNPEP	Butyrylcholinesterase levels	linked to marker
1	201982463	rs76173951	RNPEP	Serum levels of protein RNPEP	linked to marker
1	26546754	rs2278978	RPS6KA1	Mean corpuscular volume	linked to marker
1	26556219	rs41286649	RPS6KA1	Lymphocyte count	linked to marker
1	37989717	rs3935867	SF3A3	Heel bone mineral density	linked to marker
1	37989717	rs3935867	SF3A3	Coronary artery disease	linked to marker
1	37989717	rs3935867	SF3A3	Pulse pressure	linked to marker
1	37989717	rs3935867	SF3A3	Height	linked to marker
1	37989717	rs3935867	SF3A3	Colorectal cancer or advanced adenoma	linked to marker
1	37989717	rs3935867	SF3A3	Ceramide (d18:1/20:0, d16:1/22:0, d20:1/18:0) levels in elite athletes	linked to marker
1	37989717	rs3935867	SF3A3	Appendicular lean mass	linked to marker
1	37989717	rs3935867	SF3A3	Red cell distribution width	linked to marker
1	205813590	rs9438393	SLC41A1	Body size at age 10	marker
1	205813590	rs9438393	SLC41A1	Monocyte count	marker
1	205813590	rs9438393	SLC41A1	wg lh intensity-contrast middletemporal	marker
1	205813590	rs9438393	SLC41A1	wg rh intensity-contrast middletemporal	marker
1	43389907	rs839753	SZT2	Systolic blood pressure	linked to marker
1	43389875	rs839752	SZT2	Systolic blood pressure	linked to marker
1	212792127	rs3738798	TATDN3	Chronic lymphocytic leukemia	linked to marker
1	151890185	rs1060870	THEM4	Serum metabolite levels	marker
1	27877473	rs34402280	THEMIS2	Waist-hip ratio	linked to marker
1	27887472	rs11247706	THEMIS2	Lymphocyte count	linked to marker
1	27887472	rs11247706	THEMIS2	White blood cell count	linked to marker
1	27887472	rs11247706	THEMIS2	Eosinophil counts	linked to marker
1	27887472	rs11247706	THEMIS2	Red cell distribution width	linked to marker
1	27877470	rs34731385	THEMIS2	Waist-hip ratio	linked to marker
1	27877475	rs36074736	THEMIS2	Waist-hip ratio	linked to marker
1	27880541	rs7555608	THEMIS2	Monocyte count	linked to marker
1	27880541	rs7555608	THEMIS2	Platelet distribution width	linked to marker
1	2557169	rs1886730	TNFRSF14	Eosinophil counts	marker
1	2557169	rs1886730	TNFRSF14	Eosinophil percentage of white cells	marker
1	2557169	rs1886730	TNFRSF14	HVEM on T cell	marker
1	2557169	rs1886730	TNFRSF14	HVEM on Effector Memory CD8+ T cell	marker
1	2557169	rs1886730	TNFRSF14	HVEM on CD4+ T cell	marker
1	2557169	rs1886730	TNFRSF14	HVEM on Central Memory CD4+ T cell	marker
1	2557169	rs1886730	TNFRSF14	HVEM on Terminally Differentiated CD4+ T cell	marker
1	2557169	rs1886730	TNFRSF14	HVEM on CD45RA- CD4+ T cell	marker
1	2557169	rs1886730	TNFRSF14	HVEM on CD8+ T cell	marker
1	2557169	rs1886730	TNFRSF14	HVEM on Central Memory CD8+ T cell	marker
1	2557169	rs1886730	TNFRSF14-AS1	Eosinophil counts	marker
1	2557169	rs1886730	TNFRSF14-AS1	Eosinophil percentage of white cells	marker
1	2557169	rs1886730	TNFRSF14-AS1	HVEM on T cell	marker
1	2557169	rs1886730	TNFRSF14-AS1	HVEM on Effector Memory CD8+ T cell	marker
1	2557169	rs1886730	TNFRSF14-AS1	HVEM on CD4+ T cell	marker
1	2557169	rs1886730	TNFRSF14-AS1	HVEM on Central Memory CD4+ T cell	marker
1	2557169	rs1886730	TNFRSF14-AS1	HVEM on Terminally Differentiated CD4+ T cell	marker
1	2557169	rs1886730	TNFRSF14-AS1	HVEM on CD45RA- CD4+ T cell	marker
1	2557169	rs1886730	TNFRSF14-AS1	HVEM on CD8+ T cell	marker
1	2557169	rs1886730	TNFRSF14-AS1	HVEM on Central Memory CD8+ T cell	marker
1	209769566	rs144034763	TRAF3IP3	Neutrophil count	linked to marker
1	209769566	rs144034763	TRAF3IP3	White blood cell count	linked to marker
1	209769165	rs7523300	TRAF3IP3	Neutrophil count	linked to marker
1	209769165	rs7523300	TRAF3IP3	White blood cell count	linked to marker
1	209755699	rs6540553	TRAF3IP3	Mean reticulocyte volume	linked to marker
1	209755699	rs6540553	TRAF3IP3	Platelet count	linked to marker
1	36155585	rs737381	TRAPPC3	PR interval	linked to marker
1	26319315	rs11589222	UBXN11	Eosinophil counts	linked to marker
1	26319315	rs11589222	UBXN11	Monocyte percentage of white cells	linked to marker
1	26319315	rs11589222	UBXN11	Lymphocyte-to-monocyte ratio	linked to marker
1	26832938	rs56147926	ZDHHC18	Monocyte percentage of white cells	marker
1	26832938	rs56147926	ZDHHC18	Smoking initiation	marker
1	26832353	rs34924059	ZDHHC18	Monocyte percentage of white cells	marker
1	26832353	rs34924059	ZDHHC18	Smoking initiation	marker
1	207322082	rs7533852	CD55	Vaginal microbiome MetaCyc pathway (PWY-7315|dTDP-N-acetylthomosamine biosynthesis)	linked to marker
1	207322082	rs7533852	CD55	Vaginal microbiome MetaCyc pathway (METH-ACETATE-PWY|methanogenesis from acetate)	linked to marker
1	207322082	rs7533852	CD55	Vaginal microbiome MetaCyc pathway (FUCCAT-PWY|fucose degradation)	linked to marker
1	45500031	rs3748643	MMACHC	General cognitive ability	linked to marker
1	229626307	rs71652397	TAF5L	Mean spheric corpuscular volume	linked to marker
1	229626307	rs71652397	TAF5L	Mean reticulocyte volume	linked to marker
1	243488025	rs1418232708	AKT3	Educational attainment (MTAG)	linked to marker
1	243488025	rs1418232708	AKT3	Cognitive performance (MTAG)	linked to marker
1	243488025	rs1418232708	AKT3	Educational attainment (years of education)	linked to marker
1	85274841	rs1310019901	BCL10	Metabolite levels	linked to marker
1	3888691	rs7544191	C1orf174	Complement component C1q receptor levels	linked to marker
1	209806184	rs34743335	C1orf74	Unilateral cleft lip	linked to marker
1	209806173	rs12403006	C1orf74	Unilateral cleft lip	linked to marker
1	209806268	rs7545538	C1orf74	Unilateral cleft lip	linked to marker
1	209806290	rs7545542	C1orf74	Unilateral cleft lip	marker
1	15524118	rs1052571	CASP9	Red blood cell count	marker
1	15523602	rs10803388	CASP9	Red blood cell count	linked to marker
1	15523848	rs4645989	CASP9	Red blood cell count	linked to marker
1	26320235	rs1071849	CD52	Eosinophil counts	marker
1	26320235	rs1071849	CD52	Monocyte percentage of white cells	marker
1	26320235	rs1071849	CD52	Lymphocyte-to-monocyte ratio	marker
1	26320239	rs17645	CD52	Eosinophil counts	linked to marker
1	26320239	rs17645	CD52	Monocyte percentage of white cells	linked to marker
1	26320239	rs17645	CD52	Lymphocyte-to-monocyte ratio	linked to marker
1	26319175	rs11247910	CD52	Monocyte percentage of white cells	linked to marker
1	26319175	rs11247910	CD52	Eosinophil counts	linked to marker
1	20589587	rs589942	CDA	Apolipoprotein A1 levels	marker
1	20589587	rs589942	CDA	Urinary metabolite levels in chronic kidney disease	marker
1	20589587	rs589942	CDA	Basophil percentage of white cells	marker
1	20589587	rs589942	CDA	Lymphocyte count	marker
1	20589587	rs589942	CDA	Mean corpuscular volume	marker
1	20589587	rs589942	CDA	Mean corpuscular hemoglobin	marker
1	20589587	rs589942	CDA	High density lipoprotein cholesterol levels	marker
1	20589587	rs589942	CDA	Neutrophil percentage of white cells	marker
1	20589587	rs589942	CDA	Mean spheric corpuscular volume	marker
1	20589587	rs589942	CDA	Red blood cell count	marker
1	20589587	rs589942	CDA	2'-o-methylcytidine levels	marker
1	20589587	rs589942	CDA	Phosphatidylinositol (37:6) levels	marker
1	20589587	rs589942	CDA	Uridine levels	marker
1	20589587	rs589942	CDA	Serum metabolite levels	marker
1	20589587	rs589942	CDA	Mean reticulocyte volume	marker
1	20589587	rs589942	CDA	Reticulocyte count	marker
1	20589587	rs589942	CDA	Platelet count	marker
1	183936955	rs1112363	COLGALT2	Osteoarthritis (hip)	linked to marker
1	226987666	rs6426558	COQ8A	Monocyte percentage of white cells	marker
1	226987666	rs6426558	COQ8A	Neutrophil percentage of white cells	marker
1	226987666	rs6426558	COQ8A	Neutrophil count	marker
1	226987666	rs6426558	COQ8A	White blood cell count	marker
1	109162400	rs676385	ELAPOR1	Apolipoprotein B levels	linked to marker
1	109162400	rs676385	ELAPOR1	Total cholesterol levels	linked to marker
1	109162400	rs676385	ELAPOR1	White blood cell count	linked to marker
1	109162400	rs676385	ELAPOR1	Neutrophil count	linked to marker
1	109162400	rs676385	ELAPOR1	Low density lipoprotein cholesterol levels	linked to marker
1	109162400	rs676385	ELAPOR1	White blood cell count (neutrophil)	linked to marker
1	37995951	rs111946396	FHL3	Coronary artery disease	linked to marker
1	37995951	rs111946396	FHL3	Pulse pressure	linked to marker
1	37995951	rs111946396	FHL3	Ascending thoracic aortic diameter	linked to marker
1	37995951	rs111946396	FHL3	Colorectal cancer	linked to marker
1	37995951	rs111946396	FHL3	Height	linked to marker
1	37995951	rs111946396	FHL3	Balding type 1	linked to marker
1	37995951	rs111946396	FHL3	Heel bone mineral density	linked to marker
1	37995951	rs111946396	FHL3	Male-pattern baldness	linked to marker
1	151071374	rs4970993	GABPB2	Body mass index	linked to marker
1	42035651	rs111279921	HIVEP3	Left ventricular obstructive tract defect (maternal effect)	linked to marker
1	111721240	rs197423	INKA2	Vertex-wise sulcal depth	linked to marker
1	111721240	rs197423	INKA2	Schizophrenia	linked to marker
1	37932375	rs1224372029	INPP5B	Myocardial infarction	linked to marker
1	37932375	rs1224372029	INPP5B	Monocyte count	linked to marker
1	1012762	rs575271893	ISG15	Ubiquitin-like protein ISG15 levels	linked to marker
1	1000335	rs3128114	ISG15	HDL cholesterol levels	linked to marker
1	1000335	rs3128114	ISG15	Drinks per week	linked to marker
1	1000335	rs3128114	ISG15	HDL cholesterol	linked to marker
1	25563141	rs6687605	LDLRAP1	Platelet count	linked to marker
1	25563141	rs6687605	LDLRAP1	Mean platelet volume	linked to marker
1	234958925	rs142228000	LNCATV	Cognitive function (generalized correlation coefficient)	linked to marker
1	234958925	rs142228000	LNCATV	Platelet count	linked to marker
1	25820023	rs1127818	LOC646471	Hematocrit	marker
1	25820023	rs1127818	LOC646471	Hemoglobin concentration	marker
1	25820023	rs1127818	LOC646471	Red blood cell count	marker
1	25820023	rs1127818	LOC646471	Hemoglobin	marker
1	25819429	rs3033473	LOC646471	Hematocrit	linked to marker
1	25819429	rs3033473	LOC646471	Hemoglobin concentration	linked to marker
1	25819429	rs3033473	LOC646471	Red blood cell count	linked to marker
1	25819429	rs3033473	LOC646471	Hemoglobin	linked to marker
1	171782526	rs35882887	METTL13	Metabolite levels	linked to marker
1	45619684	rs1547925	NASP	Apolipoprotein A1 levels	linked to marker
1	45619684	rs1547925	NASP	Height	linked to marker
1	45619684	rs1547925	NASP	AFP levels	linked to marker
1	45619684	rs1547925	NASP	Age-related hearing impairment	linked to marker
1	45619684	rs1547925	NASP	Urate levels	linked to marker
1	45619684	rs1547925	NASP	Erythritol levels	linked to marker
1	39739151	rs3738673	PPIE	Serum levels of protein PPIE	marker
1	39739151	rs3738673	PPIE	Heel bone mineral density	marker
1	226987666	rs6426558	PSEN2	Monocyte percentage of white cells	marker
1	226987666	rs6426558	PSEN2	Neutrophil percentage of white cells	marker
1	226987666	rs6426558	PSEN2	Neutrophil count	marker
1	226987666	rs6426558	PSEN2	White blood cell count	marker
1	111619013	rs1359414	RAP1A	Educational attainment (years of education)	linked to marker
1	11908280	rs11121839	RNU5E-1	Mean arterial pressure x alcohol consumption interaction (2df test)	linked to marker
1	11908349	rs12092734	RNU5E-1	Mean arterial pressure x alcohol consumption interaction (2df test)	linked to marker
1	11908338	rs12092731	RNU5E-1	Mean arterial pressure x alcohol consumption interaction (2df test)	linked to marker
1	26557548	rs35245195	RPS6KA1	Glucose homeostasis traits	linked to marker
1	26557548	rs35245195	RPS6KA1	Lymphocyte count	linked to marker
1	1227161	rs80322353	SDF4	Blood protein levels	linked to marker
1	2231505	rs590367	SKI	Educational attainment (years of education)	linked to marker
1	108200270	rs554709	SLC25A24	Neutrophil count	linked to marker
1	108200270	rs554709	SLC25A24	Monocyte percentage of white cells	linked to marker
1	108200270	rs554709	SLC25A24	White blood cell count	linked to marker
1	108200270	rs554709	SLC25A24	Acute graft-versus-host disease (stage 2 to 4) (donor effect)	linked to marker
1	108200270	rs554709	SLC25A24	Sum basophil neutrophil counts	linked to marker
1	108200270	rs554709	SLC25A24	Sum neutrophil eosinophil counts	linked to marker
1	108200270	rs554709	SLC25A24	Granulocyte count	linked to marker
1	108200270	rs554709	SLC25A24	Granulocyte percentage of myeloid white cells	linked to marker
1	108200270	rs554709	SLC25A24	Neutrophil percentage of white cells	linked to marker
1	108200556	rs663481	SLC25A24	Monocyte percentage of white cells	linked to marker
1	108200556	rs663481	SLC25A24	Acute graft-versus-host disease (stage 2 to 4) (donor effect)	linked to marker
1	108200556	rs663481	SLC25A24	Neutrophil count	linked to marker
1	108200556	rs663481	SLC25A24	Sum basophil neutrophil counts	linked to marker
1	108200556	rs663481	SLC25A24	Sum neutrophil eosinophil counts	linked to marker
1	108200556	rs663481	SLC25A24	White blood cell count	linked to marker
1	108200556	rs663481	SLC25A24	Granulocyte count	linked to marker
1	108200556	rs663481	SLC25A24	Granulocyte percentage of myeloid white cells	linked to marker
1	108200556	rs663481	SLC25A24	Neutrophil percentage of white cells	linked to marker
1	108199501	rs547364	SLC25A24	Neutrophil count	marker
1	108199501	rs547364	SLC25A24	Monocyte percentage of white cells	marker
1	108199501	rs547364	SLC25A24	White blood cell count	marker
1	108199501	rs547364	SLC25A24	Acute graft-versus-host disease (stage 2 to 4) (donor effect)	marker
1	108199501	rs547364	SLC25A24	Sum basophil neutrophil counts	marker
1	108199501	rs547364	SLC25A24	Sum neutrophil eosinophil counts	marker
1	108199501	rs547364	SLC25A24	Granulocyte count	marker
1	108199501	rs547364	SLC25A24	Granulocyte percentage of myeloid white cells	marker
1	108199501	rs547364	SLC25A24	Neutrophil percentage of white cells	marker
1	247857146	rs10749636	TRIM58	Mean platelet volume	marker
1	247857146	rs10749636	TRIM58	Platelet count	marker
1	247857146	rs10749636	TRIM58	Platelet distribution width	marker
1	247857146	rs10749636	TRIM58	Mean reticulocyte volume	marker
1	247857146	rs10749636	TRIM58	Mitochondrial DNA copy number	marker
1	247857254	rs11204523	TRIM58	Mean platelet volume	marker
1	247857254	rs11204523	TRIM58	Platelet count	marker
1	247857254	rs11204523	TRIM58	Platelet distribution width	marker
1	247857254	rs11204523	TRIM58	Mean reticulocyte volume	marker
1	247857254	rs11204523	TRIM58	Mitochondrial DNA copy number	marker
1	26319175	rs11247910	UBXN11	Monocyte percentage of white cells	linked to marker
1	26319175	rs11247910	UBXN11	Eosinophil counts	linked to marker
1	62437692	rs9436222	USP1	Mean corpuscular volume	marker
1	62437692	rs9436222	USP1	Mean corpuscular hemoglobin	marker
1	62437692	rs9436222	USP1	Red blood cell count	marker
1	62437692	rs9436222	USP1	Mean spheric corpuscular volume	marker
1	62437692	rs9436222	USP1	Serum levels of protein ANGPTL3	marker
1	62437692	rs9436222	USP1	Phosphatidylinositol(36:2)_[M-H]1- levels	marker
1	22452419	rs10917233	ZBTB40	Eosinophil counts	linked to marker
1	37474606	rs555847817	ZC3H12A-DT	Mean corpuscular hemoglobin	linked to marker
1	37474606	rs555847817	ZC3H12A-DT	Red cell distribution width	linked to marker
1	37474606	rs555847817	ZC3H12A-DT	White blood cell count	linked to marker
1	37474606	rs555847817	ZC3H12A-DT	Mean corpuscular volume	linked to marker
1	37473799	rs114886934	ZC3H12A-DT	Mean corpuscular volume	linked to marker
1	37473799	rs114886934	ZC3H12A-DT	Mean corpuscular hemoglobin	linked to marker
1	37473799	rs114886934	ZC3H12A-DT	Red cell distribution width	linked to marker
1	37473799	rs114886934	ZC3H12A-DT	White blood cell count	linked to marker
1	37473799	rs114886934	ZC3H12A-DT	Red blood cell count	linked to marker
2	61177379	rs112583316	AHSA2P	Morning person	linked to marker
2	61177274	rs76621768	AHSA2P	Morning person	linked to marker
2	240562434	rs1138848	ANKMY1	Mean corpuscular hemoglobin	marker
2	68808291	rs13000568	ARHGAP25	Neurofibrillary tangles (SNP x SNP interaction)	linked to marker
2	152717752	rs7598878	ARL6IP6	Heel bone mineral density	linked to marker
2	152717752	rs7598878	ARL6IP6	Male puberty timing (late vs. average onset voice breaking)	linked to marker
2	152717752	rs7598878	ARL6IP6	Male puberty timing (age at voice breaking MTAG)	linked to marker
2	218217396	rs2271541	ARPC2	Obesity-related traits	linked to marker
2	171523636	rs62181670	CYBRD1	Waist-hip index	linked to marker
2	171523636	rs62181670	CYBRD1	Waist-to-hip ratio adjusted for BMI	linked to marker
2	25251217	rs1384494402	DNMT3A	Height	linked to marker
2	25251217	rs1384494402	DNMT3A	Dietary macronutrient intake (multi-trait analysis)	linked to marker
2	25251217	rs1384494402	DNMT3A	High light scatter reticulocyte count	linked to marker
2	25251217	rs1384494402	DNMT3A	High light scatter reticulocyte percentage of red cells	linked to marker
2	25251213	rs1365432463	DNMT3A	Height	linked to marker
2	25251213	rs1365432463	DNMT3A	Dietary macronutrient intake (multi-trait analysis)	linked to marker
2	25251213	rs1365432463	DNMT3A	High light scatter reticulocyte count	linked to marker
2	25251213	rs1365432463	DNMT3A	High light scatter reticulocyte percentage of red cells	linked to marker
2	37156482	rs13008681	EIF2AK2	Aspartate aminotransferase levels	linked to marker
2	241356858	rs3771547	FARP2	C-reactive protein levels	linked to marker
2	241356858	rs3771547	FARP2	Fibrinogen	linked to marker
2	241356858	rs3771547	FARP2	Body size at age 10	linked to marker
2	241356858	rs3771547	FARP2	Fibrinogen levels	linked to marker
2	241356858	rs3771547	FARP2	Calcium levels	linked to marker
2	241356858	rs3771547	FARP2	Fibrinogen levels or plasminogen activator inhibitor 1 levels (pleiotropy)	linked to marker
2	47903810	rs75191664	FBXO11	Smoking initiation	linked to marker
2	47903800	rs76789493	FBXO11	Smoking initiation	linked to marker
2	47904184	rs28394891	FBXO11	Smoking initiation	linked to marker
2	28391927	rs925255	FOSL2	Allergic rhinitis	marker
2	28391927	rs925255	FOSL2	Inflammatory bowel disease	marker
2	28391927	rs925255	FOSL2	Crohn's disease	marker
2	28391927	rs925255	FOSL2	Chronic inflammatory diseases (ankylosing spondylitis, Crohn's disease, psoriasis, primary sclerosing cholangitis, ulcerative colitis) (pleiotropy)	marker
2	28391927	rs925255	FOSL2	Blond vs. brown/black hair color	marker
2	28395065	rs62143061	FOSL2	Childhood gender nonconformity	linked to marker
2	28395065	rs62143061	FOSL2	White blood cell count	linked to marker
2	28409510	rs7606480	FOSL2	Tonsillectomy	marker
2	28409510	rs7606480	FOSL2	Eczema	marker
2	85546863	rs72843835	GGCX	Angina pectoris	linked to marker
2	85561052	rs7568458	GGCX	Triglyceride levels	marker
2	85561052	rs7568458	GGCX	Coronary artery disease	marker
2	85561052	rs7568458	GGCX	Cancer (pleiotropy)	marker
2	85561052	rs7568458	GGCX	Prostate cancer	marker
2	85561052	rs7568458	GGCX	Coronary artery disease (myocardial infarction, percutaneous transluminal coronary angioplasty, coronary artery bypass grafting, angina or chromic ischemic heart disease)	marker
2	69829233	rs2278933	GMCL1	Morningness	linked to marker
2	241315452	rs11554054	HDLBP	Right unilateral cleft lip	linked to marker
2	241315452	rs11554054	HDLBP	Balding type 1	linked to marker
2	241315452	rs11554054	HDLBP	Male-pattern baldness	linked to marker
2	8678498	rs115530012	ID2	Smoking initiation	linked to marker
2	102418915	rs11465673	IL18RAP	Liver fibrosis in pediatric non-alcoholic fatty acid liver disease	linked to marker
2	102418915	rs11465673	IL18RAP	Interleukin-18 receptor 1 levels (IL18R1.3446.7.2)	linked to marker
2	233172101	rs6741388	INPP5D	Alzheimer's disease or peptic ulcer disease	marker
2	8837679	rs1027596332	KIDINS220	Skin aging measurement	linked to marker
2	159712321	rs550674667	MARCHF7	Neutrophil count	linked to marker
2	159712321	rs550674667	MARCHF7	Sum basophil neutrophil counts	linked to marker
2	159712321	rs550674667	MARCHF7	Sum neutrophil eosinophil counts	linked to marker
2	159712321	rs550674667	MARCHF7	Granulocyte count	linked to marker
2	159712321	rs550674667	MARCHF7	Birth weight	linked to marker
2	203015238	rs78115373	NBEAL1	Angina pectoris	linked to marker
2	231483964	rs59358615	NCL	Balding type 1	linked to marker
2	231483954	rs10210351	NCL	Balding type 1	marker
2	231463834	rs12475605	NCL	Appendicular lean mass	linked to marker
2	231463834	rs12475605	NCL	Height	linked to marker
2	231463970	rs10202701	NCL	Height	marker
2	231463970	rs10202701	NCL	Appendicular lean mass	marker
2	206159630	rs1010311389	NDUFS1	Serum levels of protein CCL28	linked to marker
2	206159630	rs1010311389	NDUFS1	Educational attainment	linked to marker
2	190534652	rs13412879	NEMP2	Platelet count	linked to marker
2	151289680	rs2194492	NMI	Blood protein levels	marker
2	151289680	rs2194492	NMI	Tumor necrosis factor-inducible gene 6 protein levels	marker
2	151289680	rs2194492	NMI	Serum levels of protein TNFAIP6	marker
2	151289680	rs2194492	NMI	Educational attainment	marker
2	27428826	rs10182937	NRBP1	Educational attainment	linked to marker
2	113217527	rs1479	PAX8	Red blood cell count	linked to marker
2	113217527	rs1479	PAX8	Educational attainment	linked to marker
2	113217527	rs1479	PAX8	Insomnia	linked to marker
2	218322975	rs1870123	PNKD	Monocyte count	marker
2	218322975	rs1870123	PNKD	Systolic blood pressure	marker
2	218322975	rs1870123	PNKD	Appendicular lean mass	marker
2	218323017	rs1870124	PNKD	Monocyte count	linked to marker
2	218323017	rs1870124	PNKD	Systolic blood pressure	linked to marker
2	218323017	rs1870124	PNKD	Appendicular lean mass	linked to marker
2	218323178	rs1870125	PNKD	Monocyte count	marker
2	218323178	rs1870125	PNKD	Systolic blood pressure	marker
2	218323178	rs1870125	PNKD	Appendicular lean mass	marker
2	28751273	rs966250	PPP1CB	Body mass index	linked to marker
2	28751273	rs966250	PPP1CB	Body mass index (MTAG)	linked to marker
2	152717752	rs7598878	PRPF40A	Heel bone mineral density	linked to marker
2	152717752	rs7598878	PRPF40A	Male puberty timing (late vs. average onset voice breaking)	linked to marker
2	152717752	rs7598878	PRPF40A	Male puberty timing (age at voice breaking MTAG)	linked to marker
2	113199244	rs2305133	PSD4	Hematocrit	linked to marker
2	113199244	rs2305133	PSD4	Red blood cell count	linked to marker
2	113199244	rs2305133	PSD4	Water consumption (glasses per day) (UKB data field 1528)	linked to marker
2	113198794	rs2276561	PSD4	Hematocrit	linked to marker
2	113198794	rs2276561	PSD4	Red blood cell count	linked to marker
2	219177905	rs10193576	RETREG2	Waist circumference adjusted for body mass index	linked to marker
2	219177905	rs10193576	RETREG2	Platelet count	linked to marker
2	219177905	rs10193576	RETREG2	Plateletcrit	linked to marker
2	219177905	rs10193576	RETREG2	N-acetylaspartate (naa) levels	linked to marker
2	219177905	rs10193576	RETREG2	Mean corpuscular hemoglobin	linked to marker
2	219177953	rs10170244	RETREG2	Waist circumference adjusted for body mass index	linked to marker
2	219177953	rs10170244	RETREG2	Platelet count	linked to marker
2	219177953	rs10170244	RETREG2	Plateletcrit	linked to marker
2	219177953	rs10170244	RETREG2	Mean corpuscular hemoglobin	linked to marker
2	219177892	rs10170226	RETREG2	Waist circumference adjusted for body mass index	linked to marker
2	219177892	rs10170226	RETREG2	Platelet count	linked to marker
2	219177892	rs10170226	RETREG2	Plateletcrit	linked to marker
2	219177892	rs10170226	RETREG2	N-acetylaspartate (naa) levels	linked to marker
2	219177892	rs10170226	RETREG2	Mean corpuscular hemoglobin	linked to marker
2	264605	rs13422598	SH3YL1	HDL cholesterol levels	linked to marker
2	264605	rs13422598	SH3YL1	Smoking initiation (ever regular vs never regular)	linked to marker
2	264605	rs13422598	SH3YL1	Waist circumference adjusted for body mass index	linked to marker
2	264605	rs13422598	SH3YL1	Low molecular weight phosphotyrosine protein phosphatase levels	linked to marker
2	264605	rs13422598	SH3YL1	HDL cholesterol	linked to marker
2	54457261	rs76070960	SPTBN1	Total body bone mineral density	marker
2	54457261	rs76070960	SPTBN1	Bone properties (heel)	marker
2	54457261	rs76070960	SPTBN1	Bone mineral density (spine)	marker
2	54457261	rs76070960	SPTBN1	Intraocular pressure	marker
2	54457261	rs76070960	SPTBN1	Heel bone mineral density	marker
2	54457261	rs76070960	SPTBN1	Serum alkaline phosphatase levels	marker
2	54457261	rs76070960	SPTBN1	Lumbar spine bone mineral density	marker
2	54457261	rs76070960	SPTBN1	Bone ultrasound measurement (velocity of sound)	marker
2	54457261	rs76070960	SPTBN1	Bone ultrasound measurement (broadband ultrasound attenuation)	marker
2	54457261	rs76070960	SPTBN1	Bone stiffness index	marker
2	54456574	rs4305309	SPTBN1	Total body bone mineral density	marker
2	54456574	rs4305309	SPTBN1	Bone properties (heel)	marker
2	54456574	rs4305309	SPTBN1	Bone mineral density (spine)	marker
2	54456574	rs4305309	SPTBN1	Intraocular pressure	marker
2	54456574	rs4305309	SPTBN1	Heel bone mineral density	marker
2	54456574	rs4305309	SPTBN1	Serum alkaline phosphatase levels	marker
2	54456574	rs4305309	SPTBN1	Lumbar spine bone mineral density	marker
2	54456574	rs4305309	SPTBN1	Bone ultrasound measurement (velocity of sound)	marker
2	54456574	rs4305309	SPTBN1	Bone ultrasound measurement (broadband ultrasound attenuation)	marker
2	54456574	rs4305309	SPTBN1	Bone stiffness index	marker
2	218287203	rs13031757	TMBIM1	Inflammatory bowel disease	linked to marker
2	218287203	rs13031757	TMBIM1	Ulcerative colitis	linked to marker
2	218287203	rs13031757	TMBIM1	Crohn's disease	linked to marker
2	218292256	rs3731860	TMBIM1	Hip circumference adjusted for BMI	marker
2	219252611	rs6712442	TUBA4A	Platelet distribution width	linked to marker
2	219254060	rs2071385	TUBA4A	Platelet distribution width	linked to marker
2	61256590	rs72811484	USP34	Serum uric acid levels	linked to marker
2	174683036	rs74173160	WIPF1	Protein quantitative trait loci (liver)	linked to marker
2	174683036	rs74173160	WIPF1	Resting heart rate	linked to marker
2	61178588	rs3856521	AHSA2P	Morning person	linked to marker
2	47174925	rs1693869	CALM2	High myopia	linked to marker
2	136115514	rs2228014	CXCR4	Tonsillectomy	linked to marker
2	136115514	rs2228014	CXCR4	Gut microbiota abundance (family Bifidobacteriaceae id.433)	linked to marker
2	136115514	rs2228014	CXCR4	Gut microbiota abundance (class Actinobacteria id.419)	linked to marker
2	136115514	rs2228014	CXCR4	Gut microbiota abundance (genus Bifidobacterium id.436)	linked to marker
2	136115514	rs2228014	CXCR4	Gut microbiota abundance (order Bifidobacteriales id.432)	linked to marker
2	136115514	rs2228014	CXCR4	Gut microbiota abundance (phylum Actinobacteria id.400)	linked to marker
2	202634997	rs933969	FAM117B	Phospholipid levels in small LDL	marker
2	108449463	rs3820957	GCC2	Low density lipoprotein cholesterol levels	linked to marker
2	108449463	rs3820957	GCC2	Liver enzyme levels (alkaline phosphatase)	linked to marker
2	108449463	rs3820957	GCC2	Total cholesterol levels	linked to marker
2	85561147	rs10172544	GGCX	Triglyceride levels	marker
2	85561147	rs10172544	GGCX	Coronary artery disease	marker
2	85561147	rs10172544	GGCX	Cancer (pleiotropy)	marker
2	85561147	rs10172544	GGCX	Prostate cancer	marker
2	85561147	rs10172544	GGCX	Coronary artery disease (myocardial infarction, percutaneous transluminal coronary angioplasty, coronary artery bypass grafting, angina or chromic ischemic heart disease)	marker
2	241315319	rs12624195	HDLBP	Right unilateral cleft lip	linked to marker
2	241315319	rs12624195	HDLBP	Balding type 1	linked to marker
2	241315319	rs12624195	HDLBP	Male-pattern baldness	linked to marker
2	241315322	rs12624197	HDLBP	Right unilateral cleft lip	linked to marker
2	241315322	rs12624197	HDLBP	Balding type 1	linked to marker
2	241315322	rs12624197	HDLBP	Male-pattern baldness	linked to marker
2	113128472	rs3181052	IL1RN	High IL-1beta levels in gingival crevicular fluid	linked to marker
2	43132629	rs183734363	LINC02580	Multiple sclerosis	linked to marker
2	43132629	rs183734363	LINC02580	Gastric cancer	linked to marker
2	43132629	rs183734363	LINC02580	Lymphocyte percentage of white cells	linked to marker
2	43132629	rs183734363	LINC02580	Monocyte percentage of white cells	linked to marker
2	43132629	rs183734363	LINC02580	Granulocyte percentage of myeloid white cells	linked to marker
2	43132629	rs183734363	LINC02580	Neutrophil percentage of white cells	linked to marker
2	43132629	rs183734363	LINC02580	Monocyte count	linked to marker
2	43132619	rs549774110	LINC02580	Multiple sclerosis	linked to marker
2	43132619	rs549774110	LINC02580	Gastric cancer	linked to marker
2	43132619	rs549774110	LINC02580	Lymphocyte percentage of white cells	linked to marker
2	43132619	rs549774110	LINC02580	Monocyte percentage of white cells	linked to marker
2	43132619	rs549774110	LINC02580	Granulocyte percentage of myeloid white cells	linked to marker
2	43132619	rs549774110	LINC02580	Neutrophil percentage of white cells	linked to marker
2	43132619	rs549774110	LINC02580	Monocyte count	linked to marker
2	43132609	rs1057209037	LINC02580	Multiple sclerosis	linked to marker
2	43132609	rs1057209037	LINC02580	Gastric cancer	linked to marker
2	43132609	rs1057209037	LINC02580	Lymphocyte percentage of white cells	linked to marker
2	43132609	rs1057209037	LINC02580	Monocyte percentage of white cells	linked to marker
2	43132609	rs1057209037	LINC02580	Granulocyte percentage of myeloid white cells	linked to marker
2	43132609	rs1057209037	LINC02580	Neutrophil percentage of white cells	linked to marker
2	43132609	rs1057209037	LINC02580	Monocyte count	linked to marker
2	127387896	rs79789049	MAP3K2	Plasma iron levels	linked to marker
2	113236840	rs1110839	PAX8	Body mass index	linked to marker
2	113236840	rs1110839	PAX8-AS1	Body mass index	linked to marker
2	10812231	rs2884292	PDIA6	General cognitive ability	linked to marker
2	219178189	rs149622866	RETREG2	Waist circumference adjusted for body mass index	linked to marker
2	219178189	rs149622866	RETREG2	Platelet count	linked to marker
2	219178189	rs149622866	RETREG2	Plateletcrit	linked to marker
2	219178189	rs149622866	RETREG2	Mean corpuscular hemoglobin	linked to marker
2	128027629	rs930007908	SAP130	Coronary artery disease	linked to marker
2	241315322	rs12624197	SEPTIN2	Right unilateral cleft lip	linked to marker
2	241315322	rs12624197	SEPTIN2	Balding type 1	linked to marker
2	241315322	rs12624197	SEPTIN2	Male-pattern baldness	linked to marker
2	241315319	rs12624195	SEPTIN2	Right unilateral cleft lip	linked to marker
2	241315319	rs12624195	SEPTIN2	Balding type 1	linked to marker
2	241315319	rs12624195	SEPTIN2	Male-pattern baldness	linked to marker
2	32156040	rs6709048	SPAST	Apolipoprotein A1 levels	linked to marker
2	54559354	rs12713260	SPTBN1	Estimated glomerular filtration rate (creatinine)	linked to marker
2	54559354	rs12713260	SPTBN1	Estimated glomerular filtration rate (cystatin c)	linked to marker
2	97995531	rs2279824	TMEM131	Educational attainment	linked to marker
2	128091085	rs28372712	UGGT1	Height	linked to marker
2	128091077	rs879755339	UGGT1	Height	linked to marker
2	85561147	rs10172544	VAMP8	Triglyceride levels	marker
2	85561147	rs10172544	VAMP8	Coronary artery disease	marker
2	85561147	rs10172544	VAMP8	Cancer (pleiotropy)	marker
2	85561147	rs10172544	VAMP8	Prostate cancer	marker
2	85561147	rs10172544	VAMP8	Coronary artery disease (myocardial infarction, percutaneous transluminal coronary angioplasty, coronary artery bypass grafting, angina or chromic ischemic heart disease)	marker
2	9555153	rs11893688	ADAM17	Waist-hip ratio	marker
2	9555153	rs11893688	ADAM17	Waist-to-hip ratio adjusted for BMI	marker
2	9555153	rs11893688	ADAM17	Offspring birth weight	marker
2	238426679	rs483042	ASB1	Multiple system atrophy	linked to marker
2	238426762	rs482775	ASB1	Multiple system atrophy	linked to marker
2	238426760	rs473651	ASB1	Multiple system atrophy	marker
2	37157153	rs62133148	EIF2AK2	Aspartate aminotransferase levels	linked to marker
2	102419429	rs2293225	IL18RAP	Interleukin-18 receptor 1 levels (IL18R1.3446.7.2)	linked to marker
2	43228515	rs745763	LINC01126	Non-HDL cholesterol levels	marker
2	101962457	rs7601434	LINC01127	Nonatopic asthma	linked to marker
2	47783349	rs1042821	MSH6	interferon-related traits	linked to marker
2	47783349	rs1042821	MSH6	Principal component-derived dietary pattern 24	linked to marker
2	47783919	rs3136235	MSH6	Principal component-derived dietary pattern 24	linked to marker
2	206158871	rs4147709	NDUFS1	Serum levels of protein CCL28	linked to marker
2	206158871	rs4147709	NDUFS1	Educational attainment	linked to marker
2	60756834	rs2099613	PAPOLG	Plasma omega-3 polyunsaturated fatty acid level (eicosapentaenoic acid)	marker
2	10812246	rs2884293	PDIA6	General cognitive ability	linked to marker
2	10812321	rs2357823	PDIA6	General cognitive ability	linked to marker
2	10812265	rs2884294	PDIA6	General cognitive ability	linked to marker
2	10812522	rs116156133	PDIA6	General cognitive ability	marker
2	10812354	rs4473359	PDIA6	General cognitive ability	linked to marker
2	28642894	rs2272387	PLB1	Heel bone mineral density	linked to marker
2	219177639	rs1239107203	RETREG2	Waist circumference adjusted for body mass index	linked to marker
2	219177639	rs1239107203	RETREG2	Platelet count	linked to marker
2	219177639	rs1239107203	RETREG2	Plateletcrit	linked to marker
2	219177639	rs1239107203	RETREG2	N-acetylaspartate (naa) levels	linked to marker
2	219177639	rs1239107203	RETREG2	Mean corpuscular hemoglobin	linked to marker
2	11345013	rs56309145	ROCK2	Mean corpuscular volume	marker
2	11345013	rs56309145	ROCK2	Height	marker
2	11345428	rs1395353483	ROCK2	Mean corpuscular volume	linked to marker
2	11345428	rs1395353483	ROCK2	Height	linked to marker
2	11344336	rs745706111	ROCK2	Mean corpuscular volume	linked to marker
2	11344336	rs745706111	ROCK2	Height	linked to marker
2	215311594	rs867129921	ATIC	X-24337 levels	linked to marker
2	201258272	rs3769823	CASP8	Non-melanoma skin cancer	marker
2	201258272	rs3769823	CASP8	Breast cancer	marker
2	201258272	rs3769823	CASP8	Prostate cancer	marker
2	201258272	rs3769823	CASP8	Non-small cell lung cancer	marker
2	201258272	rs3769823	CASP8	Triglyceride levels	marker
2	201258272	rs3769823	CASP8	Cancer	marker
2	201258272	rs3769823	CASP8	Platelet count	marker
2	201258272	rs3769823	CASP8	Basal cell carcinoma	marker
2	201258272	rs3769823	CASP8	Gamma glutamyl transferase levels	marker
2	134917658	rs45607138	CCNT2	Medication use (diuretics)	linked to marker
2	219176733	rs6436125	CNPPD1	Waist circumference adjusted for body mass index	linked to marker
2	219176733	rs6436125	CNPPD1	Platelet count	linked to marker
2	219176733	rs6436125	CNPPD1	Plateletcrit	linked to marker
2	219176733	rs6436125	CNPPD1	N-acetylaspartate (naa) levels	linked to marker
2	219176733	rs6436125	CNPPD1	Mean corpuscular hemoglobin	linked to marker
2	219176711	rs6436124	CNPPD1	Waist circumference adjusted for body mass index	linked to marker
2	219176711	rs6436124	CNPPD1	Platelet count	linked to marker
2	219176711	rs6436124	CNPPD1	Plateletcrit	linked to marker
2	219176711	rs6436124	CNPPD1	N-acetylaspartate (naa) levels	linked to marker
2	219176711	rs6436124	CNPPD1	Mean corpuscular hemoglobin	linked to marker
2	218401481	rs2252235	CTDSP1	Low-density lipoprotein levels (MTAG)	linked to marker
2	241734472	rs7602811	D2HGDH	Atopic asthma	linked to marker
2	241734472	rs7602811	D2HGDH	Serum metabolite levels	linked to marker
2	17753771	rs3747514	GEN1	2'-deoxyuridine levels in elite athletes	linked to marker
2	69830316	rs3732266	GMCL1	Morningness	linked to marker
2	85697172	rs1561284	GNLY	Granulysin levels	linked to marker
2	85698725	rs12845	GNLY	Granulysin levels	linked to marker
2	85696813	rs13408224	GNLY	Granulysin levels	linked to marker
2	85698544	rs4240201	GNLY	Granulysin levels	linked to marker
2	85698633	rs7908	GNLY	Granulysin levels	linked to marker
2	85698557	rs4240202	GNLY	Granulysin levels	linked to marker
2	241316415	rs13006939	HDLBP	Right unilateral cleft lip	linked to marker
2	241316415	rs13006939	HDLBP	Balding type 1	linked to marker
2	241316415	rs13006939	HDLBP	Male-pattern baldness	linked to marker
2	206085594	rs180879501	INO80D	Waist-to-hip ratio adjusted for BMI	linked to marker
2	206085594	rs180879501	INO80D	Waist circumference adjusted for body mass index	linked to marker
2	184597742	rs34714481	LOC105373780	Neuroticism	linked to marker
2	184597742	rs34714481	LOC105373780	Neurociticism	linked to marker
2	184597742	rs34714481	LOC105373780	Bipolar disorder (MTAG)	linked to marker
2	184597742	rs34714481	LOC105373780	Depressive symptoms	linked to marker
2	184597742	rs34714481	LOC105373780	Life satisfaction	linked to marker
2	184597742	rs34714481	LOC105373780	Gamma glutamyl transferase levels	linked to marker
2	184597742	rs34714481	LOC105373780	Anxiety	linked to marker
2	184597742	rs34714481	LOC105373780	Positive affect	linked to marker
2	184597742	rs34714481	LOC105373780	Schizophrenia (MTAG)	linked to marker
2	184597742	rs34714481	LOC105373780	Insomnia	linked to marker
2	71070565	rs2287328	NAGK	Blood protein levels	linked to marker
2	71070565	rs2287328	NAGK	Serum levels of protein NAGK	linked to marker
2	71069927	rs888352	NAGK	Blood protein levels	linked to marker
2	71069927	rs888352	NAGK	Serum levels of protein NAGK	linked to marker
2	219160586	rs3731890	NHEJ1	Waist circumference adjusted for body mass index	marker
2	219160586	rs3731890	NHEJ1	Thyroid stimulating hormone levels	marker
2	231709234	rs1058315	PTMA	White blood cell count	marker
2	231710097	rs2241742	PTMA	White blood cell count	linked to marker
2	219176711	rs6436124	RETREG2	Waist circumference adjusted for body mass index	linked to marker
2	219176711	rs6436124	RETREG2	Platelet count	linked to marker
2	219176711	rs6436124	RETREG2	Plateletcrit	linked to marker
2	219176711	rs6436124	RETREG2	N-acetylaspartate (naa) levels	linked to marker
2	219176711	rs6436124	RETREG2	Mean corpuscular hemoglobin	linked to marker
2	219176733	rs6436125	RETREG2	Waist circumference adjusted for body mass index	linked to marker
2	219176733	rs6436125	RETREG2	Platelet count	linked to marker
2	219176733	rs6436125	RETREG2	Plateletcrit	linked to marker
2	219176733	rs6436125	RETREG2	N-acetylaspartate (naa) levels	linked to marker
2	219176733	rs6436125	RETREG2	Mean corpuscular hemoglobin	linked to marker
2	11344335	rs577796797	ROCK2	Mean corpuscular volume	linked to marker
2	11344335	rs577796797	ROCK2	Height	linked to marker
2	264019	rs7595075	SH3YL1	HDL cholesterol levels	marker
2	264019	rs7595075	SH3YL1	Smoking initiation (ever regular vs never regular)	marker
2	264019	rs7595075	SH3YL1	Waist circumference adjusted for body mass index	marker
2	264019	rs7595075	SH3YL1	Low molecular weight phosphotyrosine protein phosphatase levels	marker
2	264019	rs7595075	SH3YL1	HDL cholesterol	marker
2	264227	rs7584915	SH3YL1	HDL cholesterol levels	linked to marker
2	264227	rs7584915	SH3YL1	Smoking initiation (ever regular vs never regular)	linked to marker
2	264227	rs7584915	SH3YL1	Waist circumference adjusted for body mass index	linked to marker
2	264227	rs7584915	SH3YL1	Low molecular weight phosphotyrosine protein phosphatase levels	linked to marker
2	264227	rs7584915	SH3YL1	HDL cholesterol	linked to marker
2	73829186	rs17009399	STAMBP	N-acetylglutamine levels in elite athletes	linked to marker
2	73829186	rs17009399	STAMBP	N2-acetyllysine levels in elite athletes	linked to marker
2	73829186	rs17009399	STAMBP	N-acetylarginine levels in elite athletes	linked to marker
2	128091152	rs72845139	UGGT1	Height	linked to marker
2	184597742	rs34714481	ZNF804A	Neuroticism	linked to marker
2	184597742	rs34714481	ZNF804A	Neurociticism	linked to marker
2	184597742	rs34714481	ZNF804A	Bipolar disorder (MTAG)	linked to marker
2	184597742	rs34714481	ZNF804A	Depressive symptoms	linked to marker
2	184597742	rs34714481	ZNF804A	Life satisfaction	linked to marker
2	184597742	rs34714481	ZNF804A	Gamma glutamyl transferase levels	linked to marker
2	184597742	rs34714481	ZNF804A	Anxiety	linked to marker
2	184597742	rs34714481	ZNF804A	Positive affect	linked to marker
2	184597742	rs34714481	ZNF804A	Schizophrenia (MTAG)	linked to marker
2	184597742	rs34714481	ZNF804A	Insomnia	linked to marker
2	100142616	rs13003982	AFF3	Serum total protein level	linked to marker
2	100142616	rs13003982	AFF3	Celiac disease and Rheumatoid arthritis	linked to marker
2	100142616	rs13003982	AFF3	IgG levels	linked to marker
2	100142616	rs13003982	AFF3	Mean platelet volume	linked to marker
2	100142616	rs13003982	AFF3	Arthritis (juvenile idiopathic)	linked to marker
2	100142823	rs11123810	AFF3	Serum total protein level	marker
2	100142823	rs11123810	AFF3	Celiac disease and Rheumatoid arthritis	marker
2	100142823	rs11123810	AFF3	IgG levels	marker
2	100142823	rs11123810	AFF3	Mean platelet volume	marker
2	100142823	rs11123810	AFF3	Rheumatoid arthritis (ACPA-positive)	marker
2	100142823	rs11123810	AFF3	Arthritis (juvenile idiopathic)	marker
2	100142823	rs11123810	AFF3	Rheumatoid arthritis	marker
2	100141675	rs11123809	AFF3	IgG levels	linked to marker
2	100141675	rs11123809	AFF3	Mean platelet volume	linked to marker
2	99549992	rs13427251	AFF3	Chronic sinus infection	marker
2	60528628	rs45595933	BCL11A	Heel bone mineral density	marker
2	55403565	rs115811802	CCDC88A	Smoking initiation	linked to marker
2	37157240	rs12992610	EIF2AK2	Aspartate aminotransferase levels	linked to marker
2	37157219	rs12992818	EIF2AK2	Aspartate aminotransferase levels	linked to marker
2	37156687	rs11904602	EIF2AK2	Aspartate aminotransferase levels	marker
2	85699019	rs10192752	GNLY	Granulysin levels	linked to marker
2	85697961	rs1437744	GNLY	Granulysin levels	linked to marker
2	85699095	rs10180445	GNLY	Granulysin levels	linked to marker
2	85699222	rs10180391	GNLY	Granulysin levels	linked to marker
2	85699115	rs10180451	GNLY	Granulysin levels	linked to marker
2	85697606	rs11127	GNLY	Granulysin levels	linked to marker
2	238241004	rs1374385	HES6	Chronotype	linked to marker
2	238241004	rs1374385	HES6	Morning person	linked to marker
2	127639232	rs891515	LIMS2	Alzheimer's disease (cognitive decline)	linked to marker
2	127637923	rs2288657	LIMS2	Alzheimer's disease (cognitive decline)	linked to marker
2	127638484	rs1055199	LIMS2	Alzheimer's disease (cognitive decline)	linked to marker
2	98772422	rs12999225	LINC02611	Idiopathic inflammatory myopathy	linked to marker
2	98772422	rs12999225	LINC02611	Bipolar disorder	linked to marker
2	207625155	rs79220356	METTL21A	Amyotrophic lateral sclerosis (sporadic)	linked to marker
2	47783882	rs3136233	MSH6	Principal component-derived dietary pattern 24	marker
2	71071356	rs13023145	NAGK	Blood protein levels	linked to marker
2	71071356	rs13023145	NAGK	Serum levels of protein NAGK	linked to marker
2	71071208	rs12996507	NAGK	Blood protein levels	linked to marker
2	71071208	rs12996507	NAGK	Serum levels of protein NAGK	linked to marker
2	113239311	rs1139015	PAX8-AS1	Triglyceride levels	linked to marker
2	68388263	rs2241947	PLEK	Basophil count	linked to marker
2	68388263	rs2241947	PLEK	Lymphocyte count	linked to marker
2	68388263	rs2241947	PLEK	Mean platelet volume	linked to marker
2	68388263	rs2241947	PLEK	Monocyte count	linked to marker
2	68388263	rs2241947	PLEK	White blood cell count	linked to marker
2	68388263	rs2241947	PLEK	Plateletcrit	linked to marker
2	68388263	rs2241947	PLEK	Neutrophil percentage of white cells	linked to marker
2	68388263	rs2241947	PLEK	Platelet distribution width	linked to marker
2	68388263	rs2241947	PLEK	Hemoglobin A1c levels	linked to marker
2	68388263	rs2241947	PLEK	Red cell distribution width	linked to marker
2	37324522	rs10202288	PRKD3	Schizophrenia	linked to marker
2	113200597	rs114168020	PSD4	Hematocrit	linked to marker
2	113200597	rs114168020	PSD4	Red blood cell count	linked to marker
2	113200597	rs114168020	PSD4	Water consumption (glasses per day) (UKB data field 1528)	linked to marker
2	113196919	rs3828189	PSD4	Lymphocyte count	linked to marker
2	113196919	rs3828189	PSD4	White blood cell count	linked to marker
2	64654095	rs2302643	SERTAD2	Red blood cell count	marker
2	64654095	rs2302643	SERTAD2	Lung function (FEV1/FVC)	marker
2	64654095	rs2302643	SERTAD2	Mean spheric corpuscular volume	marker
2	64654095	rs2302643	SERTAD2	Sex hormone-binding globulin levels	marker
2	64654095	rs2302643	SERTAD2	JT interval	marker
2	189580350	rs4287798	SLC40A1	Hematocrit	linked to marker
2	189580350	rs4287798	SLC40A1	Spleen iron concentration	linked to marker
2	189579666	rs1123109	SLC40A1	Hematocrit	marker
2	189579666	rs1123109	SLC40A1	Thyroxine levels in elite athletes	marker
2	189579666	rs1123109	SLC40A1	Spleen iron concentration	marker
2	111120991	rs866556822	ACOXL	Urinary albumin-to-creatinine ratio	linked to marker
2	111119186	rs7577824	ACOXL	Eosinophil counts	linked to marker
2	111119186	rs7577824	ACOXL	Eosinophil percentage of white cells	linked to marker
2	111119186	rs7577824	ACOXL	Waist-to-hip ratio adjusted for BMI	linked to marker
2	111119186	rs7577824	ACOXL	Sex hormone-binding globulin levels adjusted for BMI	linked to marker
2	111119186	rs7577824	ACOXL	Systemic lupus erythematosus	linked to marker
2	111119186	rs7577824	ACOXL	Sex hormone-binding globulin levels	linked to marker
2	111119186	rs7577824	ACOXL	Monocyte count	linked to marker
2	111119186	rs7577824	ACOXL	Monocyte percentage of white cells	linked to marker
2	111119186	rs7577824	ACOXL	Rheumatoid arthritis (rheumatoid factor and/or anti-cyclic citrullinated peptide seropositive)	linked to marker
2	111119186	rs7577824	ACOXL	Granulocyte percentage of myeloid white cells	linked to marker
2	111119186	rs7577824	ACOXL	Neutrophil percentage of white cells	linked to marker
2	111119186	rs7577824	ACOXL	Phospholipids to total lipids ratio in large HDL	linked to marker
2	111119186	rs7577824	ACOXL	Sex hormone-binding globulin levels in postmenopausal women	linked to marker
2	111119186	rs7577824	ACOXL	High light scatter reticulocyte percentage of red cells	linked to marker
2	111119186	rs7577824	ACOXL	Height	linked to marker
2	111120997	rs866149354	ACOXL	Urinary albumin-to-creatinine ratio	linked to marker
2	111120985	rs1439286	ACOXL	Urinary albumin-to-creatinine ratio	linked to marker
2	111119916	rs60286362	ACOXL	Eosinophil counts	linked to marker
2	111119916	rs60286362	ACOXL	Eosinophil percentage of white cells	linked to marker
2	111119916	rs60286362	ACOXL	Waist-to-hip ratio adjusted for BMI	linked to marker
2	111119916	rs60286362	ACOXL	Sex hormone-binding globulin levels adjusted for BMI	linked to marker
2	111119916	rs60286362	ACOXL	Systemic lupus erythematosus	linked to marker
2	111119916	rs60286362	ACOXL	Sex hormone-binding globulin levels	linked to marker
2	111119916	rs60286362	ACOXL	Monocyte count	linked to marker
2	111119916	rs60286362	ACOXL	Monocyte percentage of white cells	linked to marker
2	111119916	rs60286362	ACOXL	Rheumatoid arthritis (rheumatoid factor and/or anti-cyclic citrullinated peptide seropositive)	linked to marker
2	111119916	rs60286362	ACOXL	Granulocyte percentage of myeloid white cells	linked to marker
2	111119916	rs60286362	ACOXL	Neutrophil percentage of white cells	linked to marker
2	111119916	rs60286362	ACOXL	Phospholipids to total lipids ratio in large HDL	linked to marker
2	111119916	rs60286362	ACOXL	Sex hormone-binding globulin levels in postmenopausal women	linked to marker
2	111119916	rs60286362	ACOXL	High light scatter reticulocyte percentage of red cells	linked to marker
2	111119916	rs60286362	ACOXL	Height	linked to marker
2	215312084	rs4535042	ATIC	X-24337 levels	linked to marker
2	215312057	rs28366034	ATIC	X-24337 levels	marker
2	111119186	rs7577824	BCL2L11	Eosinophil counts	linked to marker
2	111119186	rs7577824	BCL2L11	Eosinophil percentage of white cells	linked to marker
2	111119186	rs7577824	BCL2L11	Waist-to-hip ratio adjusted for BMI	linked to marker
2	111119186	rs7577824	BCL2L11	Sex hormone-binding globulin levels adjusted for BMI	linked to marker
2	111119186	rs7577824	BCL2L11	Systemic lupus erythematosus	linked to marker
2	111119186	rs7577824	BCL2L11	Sex hormone-binding globulin levels	linked to marker
2	111119186	rs7577824	BCL2L11	Monocyte count	linked to marker
2	111119186	rs7577824	BCL2L11	Monocyte percentage of white cells	linked to marker
2	111119186	rs7577824	BCL2L11	Rheumatoid arthritis (rheumatoid factor and/or anti-cyclic citrullinated peptide seropositive)	linked to marker
2	111119186	rs7577824	BCL2L11	Granulocyte percentage of myeloid white cells	linked to marker
2	111119186	rs7577824	BCL2L11	Neutrophil percentage of white cells	linked to marker
2	111119186	rs7577824	BCL2L11	Phospholipids to total lipids ratio in large HDL	linked to marker
2	111119186	rs7577824	BCL2L11	Sex hormone-binding globulin levels in postmenopausal women	linked to marker
2	111119186	rs7577824	BCL2L11	High light scatter reticulocyte percentage of red cells	linked to marker
2	111119186	rs7577824	BCL2L11	Height	linked to marker
2	111121838	rs2241842	BCL2L11	Urinary albumin-to-creatinine ratio	linked to marker
2	111120997	rs866149354	BCL2L11	Urinary albumin-to-creatinine ratio	linked to marker
2	111120985	rs1439286	BCL2L11	Urinary albumin-to-creatinine ratio	linked to marker
2	111120991	rs866556822	BCL2L11	Urinary albumin-to-creatinine ratio	linked to marker
2	111119916	rs60286362	BCL2L11	Eosinophil counts	linked to marker
2	111119916	rs60286362	BCL2L11	Eosinophil percentage of white cells	linked to marker
2	111119916	rs60286362	BCL2L11	Waist-to-hip ratio adjusted for BMI	linked to marker
2	111119916	rs60286362	BCL2L11	Sex hormone-binding globulin levels adjusted for BMI	linked to marker
2	111119916	rs60286362	BCL2L11	Systemic lupus erythematosus	linked to marker
2	111119916	rs60286362	BCL2L11	Sex hormone-binding globulin levels	linked to marker
2	111119916	rs60286362	BCL2L11	Monocyte count	linked to marker
2	111119916	rs60286362	BCL2L11	Monocyte percentage of white cells	linked to marker
2	111119916	rs60286362	BCL2L11	Rheumatoid arthritis (rheumatoid factor and/or anti-cyclic citrullinated peptide seropositive)	linked to marker
2	111119916	rs60286362	BCL2L11	Granulocyte percentage of myeloid white cells	linked to marker
2	111119916	rs60286362	BCL2L11	Neutrophil percentage of white cells	linked to marker
2	111119916	rs60286362	BCL2L11	Phospholipids to total lipids ratio in large HDL	linked to marker
2	111119916	rs60286362	BCL2L11	Sex hormone-binding globulin levels in postmenopausal women	linked to marker
2	111119916	rs60286362	BCL2L11	High light scatter reticulocyte percentage of red cells	linked to marker
2	111119916	rs60286362	BCL2L11	Height	linked to marker
2	85402694	rs6419687	CAPG	Macrophage-capping protein levels	linked to marker
2	219178189	rs149622866	CNPPD1	Waist circumference adjusted for body mass index	linked to marker
2	219178189	rs149622866	CNPPD1	Platelet count	linked to marker
2	219178189	rs149622866	CNPPD1	Plateletcrit	linked to marker
2	219178189	rs149622866	CNPPD1	Mean corpuscular hemoglobin	linked to marker
2	218401909	rs2607727	CTDSP1	Low-density lipoprotein levels (MTAG)	linked to marker
2	241734898	rs79248835	D2HGDH	Atopic asthma	linked to marker
2	241734898	rs79248835	D2HGDH	Serum metabolite levels	linked to marker
2	241734345	rs7602689	D2HGDH	Atopic asthma	linked to marker
2	241734345	rs7602689	D2HGDH	Serum metabolite levels	linked to marker
2	37157140	rs12992188	EIF2AK2	Aspartate aminotransferase levels	linked to marker
2	36598027	rs2287104	FEZ2	Haemorrhoidal disease	linked to marker
2	36553637	rs3770811	FEZ2	Intraocular pressure	linked to marker
2	36553637	rs3770811	FEZ2	Corneal resistance factor (MTAG)	linked to marker
2	36553637	rs3770811	FEZ2	Central corneal thickness (MTAG)	linked to marker
2	239400138	rs2931206	HDAC4	Educational attainment (years of education)	linked to marker
2	239400138	rs2931206	HDAC4	Educational attainment	linked to marker
2	102356339	rs4851566	IL18R1	Celiac disease	linked to marker
2	102356339	rs4851566	IL18R1	Atopic dermatitis	linked to marker
2	102356339	rs4851566	IL18R1	Cerebrospinal fluid biomarker levels	linked to marker
2	102356339	rs4851566	IL18R1	Interleukin-1 receptor-like 1 levels (IL1RL1.4234.8.2)	linked to marker
2	102356339	rs4851566	IL18R1	Extranodal natural killer T-cell lymphoma (nasal type)	linked to marker
2	102356074	rs11902044	IL18R1	Celiac disease	linked to marker
2	102356074	rs11902044	IL18R1	Atopic dermatitis	linked to marker
2	102356074	rs11902044	IL18R1	Cerebrospinal fluid biomarker levels	linked to marker
2	102356074	rs11902044	IL18R1	Interleukin-1 receptor-like 1 levels (IL1RL1.4234.8.2)	linked to marker
2	102356074	rs11902044	IL18R1	Extranodal natural killer T-cell lymphoma (nasal type)	linked to marker
2	8837684	rs191497052	KIDINS220	Skin aging measurement	marker
2	64143452	rs12477310	LOC100507006	Insomnia	marker
2	127387394	rs867137127	MAP3K2	Plasma iron levels	linked to marker
2	47783075	rs41540312	MSH6	interferon-related traits	linked to marker
2	47783075	rs41540312	MSH6	Principal component-derived dietary pattern 24	linked to marker
2	47782786	rs3136229	MSH6	interferon-related traits	linked to marker
2	47783515	rs55927047	MSH6	interferon-related traits	linked to marker
2	47783515	rs55927047	MSH6	Principal component-derived dietary pattern 24	linked to marker
2	113235767	rs7589901	PAX8-AS1	Blood urea nitrogen levels	linked to marker
2	113235808	rs7576384	PAX8-AS1	Blood urea nitrogen levels	marker
2	61017528	rs12988616	PEX13	Calcium levels	linked to marker
2	178531231	rs3813250	TTN-AS1	Diastolic blood pressure	linked to marker
2	178531033	rs3829749	TTN-AS1	Diastolic blood pressure	linked to marker
2	73452153	rs6546838	ALMS1	Blood metabolite levels	marker
2	73452153	rs6546838	ALMS1	Glomerular filtration rate (creatinine)	marker
2	73452153	rs6546838	ALMS1	CD24+ CD27+ B cell %B cell	marker
2	73452153	rs6546838	ALMS1	N-acetylarginine levels	marker
2	73452153	rs6546838	ALMS1	N-acetylasparagine levels	marker
2	73452153	rs6546838	ALMS1	N2-acetyllysine levels	marker
2	73452153	rs6546838	ALMS1	N-acetylkynurenine (2) levels	marker
2	73452153	rs6546838	ALMS1	N-acetyltyrosine levels	marker
2	73452153	rs6546838	ALMS1	N-acetylcitrulline levels	marker
2	73452153	rs6546838	ALMS1	N-acetyl-1-methylhistidine levels	marker
2	73625930	rs11683970	ALMS1	Urinary metabolite levels in chronic kidney disease	linked to marker
2	73625930	rs11683970	ALMS1	Urinary metabolite modules (eigenmetabolites) in chronic kidney disease	linked to marker
2	73625930	rs11683970	ALMS1	Insomnia	linked to marker
2	197302101	rs10931779	ANKRD44-IT1	Intracranial, abdominal aortic or thoracic aortic aneurysm (pleiotropy)	linked to marker
2	218235479	rs62182795	ARPC2	White blood cell count	linked to marker
2	238425907	rs976750615	ASB1	Multiple system atrophy	linked to marker
2	111121890	rs2241841	BCL2L11	Urinary albumin-to-creatinine ratio	linked to marker
2	111120650	rs7582030	BCL2L11	Urinary albumin-to-creatinine ratio	linked to marker
2	111120988	rs3929143	BCL2L11	Urinary albumin-to-creatinine ratio	linked to marker
2	111121804	rs2241843	BCL2L11	Urinary albumin-to-creatinine ratio	linked to marker
2	111118571	rs1054873	BCL2L11	Eosinophil counts	linked to marker
2	111118571	rs1054873	BCL2L11	Eosinophil percentage of white cells	linked to marker
2	111118571	rs1054873	BCL2L11	Sex hormone-binding globulin levels adjusted for BMI	linked to marker
2	111118571	rs1054873	BCL2L11	Sex hormone-binding globulin levels	linked to marker
2	111118571	rs1054873	BCL2L11	Monocyte count	linked to marker
2	111118571	rs1054873	BCL2L11	Monocyte percentage of white cells	linked to marker
2	111118571	rs1054873	BCL2L11	Rheumatoid arthritis (rheumatoid factor and/or anti-cyclic citrullinated peptide seropositive)	linked to marker
2	111118571	rs1054873	BCL2L11	Granulocyte percentage of myeloid white cells	linked to marker
2	111118571	rs1054873	BCL2L11	Neutrophil percentage of white cells	linked to marker
2	111118571	rs1054873	BCL2L11	Phospholipids to total lipids ratio in large HDL	linked to marker
2	111118571	rs1054873	BCL2L11	Sex hormone-binding globulin levels in postmenopausal women	linked to marker
2	111118571	rs1054873	BCL2L11	High light scatter reticulocyte percentage of red cells	linked to marker
2	111118571	rs1054873	BCL2L11	Height	linked to marker
2	127107332	rs56827597	BIN1	Creatine kinase levels	linked to marker
2	127107332	rs56827597	BIN1	Aspartate aminotransferase levels	linked to marker
2	127107479	rs56853185	BIN1	Creatine kinase levels	linked to marker
2	127107479	rs56853185	BIN1	Aspartate aminotransferase levels	linked to marker
2	127107516	rs56772251	BIN1	Creatine kinase levels	linked to marker
2	127107516	rs56772251	BIN1	Aspartate aminotransferase levels	linked to marker
2	127106456	rs13417002	BIN1	Alzheimer's disease or family history of Alzheimer's disease	linked to marker
2	127106573	rs13417187	BIN1	Creatine kinase levels	linked to marker
2	127106573	rs13417187	BIN1	Alzheimer's disease or family history of Alzheimer's disease	linked to marker
2	127106573	rs13417187	BIN1	Aspartate aminotransferase levels	linked to marker
2	127106405	rs77368171	BIN1	Alzheimer's disease or family history of Alzheimer's disease	linked to marker
2	201259779	rs6735656	CASP8	Lymphocyte count	marker
2	201259779	rs6735656	CASP8	Gamma glutamyl transferase levels	marker
2	37671088	rs11686168	CDC42EP3	Cytomegalovirus reactivation after й”зёњllogeneic hematopoietic cell transplantation (й”зё­ecipients)	marker
2	37672167	rs9309013	CDC42EP3	Brain region volumes	marker
2	37672167	rs9309013	CDC42EP3	Cortical surface area	marker
2	37671767	rs17551367	CDC42EP3	Brain region volumes	linked to marker
2	37671767	rs17551367	CDC42EP3	Cortical surface area	linked to marker
2	37671767	rs17551367	CDC42EP3	Cytomegalovirus reactivation after й”зёњllogeneic hematopoietic cell transplantation (й”зё­ecipients)	linked to marker
2	218406807	rs4672891	CTDSP1	Mean corpuscular hemoglobin concentration	linked to marker
2	218406807	rs4672891	CTDSP1	Ornithine levels	linked to marker
2	218406807	rs4672891	CTDSP1	Mean corpuscular hemoglobin	linked to marker
2	218406480	rs113329814	CTDSP1	Mean corpuscular hemoglobin	linked to marker
2	218162165	rs1008563	CXCR1	Basophil count	linked to marker
2	16552257	rs5007483	CYRIA	Nonsyndromic cleft lip with cleft palate	linked to marker
2	16552257	rs5007483	CYRIA	Nonsyndromic cleft lip	linked to marker
2	16552257	rs5007483	CYRIA	Nonsyndromic cleft palate	linked to marker
2	16552257	rs5007483	CYRIA	Orofacial clefts	linked to marker
2	16552144	rs10182313	CYRIA	Nonsyndromic cleft lip with cleft palate	linked to marker
2	16552144	rs10182313	CYRIA	Nonsyndromic cleft lip	linked to marker
2	16552144	rs10182313	CYRIA	Nonsyndromic cleft palate	linked to marker
2	16552144	rs10182313	CYRIA	Orofacial clefts	linked to marker
2	241735388	rs77940364	D2HGDH	Atopic asthma	linked to marker
2	241735388	rs77940364	D2HGDH	Serum metabolite levels	linked to marker
2	241734689	rs7370843	D2HGDH	Atopic asthma	marker
2	241734689	rs7370843	D2HGDH	Serum metabolite levels	marker
2	37157185	rs13018861	EIF2AK2	Aspartate aminotransferase levels	linked to marker
2	202634789	rs11692610	FAM117B	Phospholipid levels in small LDL	linked to marker
2	85561017	rs1254898	GGCX	Triglyceride levels	linked to marker
2	85561017	rs1254898	GGCX	Coronary artery disease	linked to marker
2	85561017	rs1254898	GGCX	Cancer (pleiotropy)	linked to marker
2	85561017	rs1254898	GGCX	Prostate cancer	linked to marker
2	85561017	rs1254898	GGCX	Coronary artery disease (myocardial infarction, percutaneous transluminal coronary angioplasty, coronary artery bypass grafting, angina or chromic ischemic heart disease)	linked to marker
2	219498766	rs2280039	GMPPA	Diastolic blood pressure	marker
2	219498766	rs2280039	GMPPA	Body mass index (MTAG)	marker
2	219498766	rs2280039	GMPPA	Serum creatinine levels	marker
2	108533982	rs6723177	LIMS1	Birth weight	linked to marker
2	108534410	rs375814245	LIMS1	Birth weight	linked to marker
2	108534699	rs368878460	LIMS1	Birth weight	linked to marker
2	101962555	rs74538397	LINC01127	Nonatopic asthma	marker
2	184595568	rs11888068	LOC105373780	Feeling hurt	linked to marker
2	184595568	rs11888068	LOC105373780	Sensitivity to environmental stress and adversity	linked to marker
2	127387396	rs940761742	MAP3K2	Plasma iron levels	linked to marker
2	127387398	rs527377025	MAP3K2	Plasma iron levels	linked to marker
2	127387394	rs867137127	MAP3K2-DT	Plasma iron levels	linked to marker
2	127387396	rs940761742	MAP3K2-DT	Plasma iron levels	linked to marker
2	127387398	rs527377025	MAP3K2-DT	Plasma iron levels	linked to marker
2	111898815	rs115821982	MERTK	Coronary artery disease	linked to marker
2	233868106	rs13390675	MSL3P1	Total bilirubin levels	linked to marker
2	233868106	rs13390675	MSL3P1	Direct bilirubin levels	linked to marker
2	151289140	rs2113508	NMI	Educational attainment	linked to marker
2	70088316	rs12319	PCBP1	Appendicular lean mass	linked to marker
2	10821058	rs1686497	PDIA6	Moderate-to-vigorous intensity physical activity during leisure time	linked to marker
2	10821058	rs1686497	PDIA6	Educational attainment (years of education)	linked to marker
2	10821172	rs1294251225	PDIA6	Moderate-to-vigorous intensity physical activity during leisure time	linked to marker
2	10821172	rs1294251225	PDIA6	Educational attainment (years of education)	linked to marker
2	127846025	rs72848837	POLR2D	QT interval	linked to marker
2	55618461	rs782595	PPP4R3B	Vitiligo	linked to marker
2	128027322	rs1465313935	SAP130	Coronary artery disease	linked to marker
2	238098633	rs62196007	SCLY	Protein quantitative trait loci (liver)	linked to marker
2	238098635	rs62196008	SCLY	Protein quantitative trait loci (liver)	linked to marker
2	238098581	rs112131411	SCLY	Protein quantitative trait loci (liver)	linked to marker
2	241315963	rs1134941	SEPTIN2	Right unilateral cleft lip	marker
2	241315963	rs1134941	SEPTIN2	Balding type 1	marker
2	241315963	rs1134941	SEPTIN2	Male-pattern baldness	marker
2	241315368	rs144138171	SEPTIN2	Right unilateral cleft lip	linked to marker
2	241315368	rs144138171	SEPTIN2	Balding type 1	linked to marker
2	241315368	rs144138171	SEPTIN2	Male-pattern baldness	linked to marker
2	17753824	rs975398691	SMC6	2'-deoxyuridine levels in elite athletes	linked to marker
2	46698925	rs3814039	SOCS5	Height	linked to marker
2	85862619	rs3770092	ST3GAL5	Red cell distribution width	linked to marker
2	85862619	rs3770092	ST3GAL5	Dihexosylceramide (d18:1/24:0) levels	linked to marker
2	218282159	rs2292555	TMBIM1	Serum alkaline phosphatase levels	linked to marker
2	218282159	rs2292555	TMBIM1	Gallstone disease	linked to marker
2	218282159	rs2292555	TMBIM1	Height	linked to marker
2	218292969	rs10193383	TMBIM1	Plateletcrit	linked to marker
2	218292969	rs10193383	TMBIM1	Hip circumference adjusted for BMI	linked to marker
2	218278137	rs13429408	TMBIM1	Triglyceride levels	linked to marker
2	218278137	rs13429408	TMBIM1	Cardiovascular disease	linked to marker
2	233566589	rs112852283	USP40	Total bilirubin levels	linked to marker
2	233566589	rs112852283	USP40	Direct bilirubin levels	linked to marker
2	233566651	rs77550906	USP40	Total bilirubin levels	linked to marker
2	233566651	rs77550906	USP40	Direct bilirubin levels	linked to marker
2	85561017	rs1254898	VAMP8	Triglyceride levels	linked to marker
2	85561017	rs1254898	VAMP8	Coronary artery disease	linked to marker
2	85561017	rs1254898	VAMP8	Cancer (pleiotropy)	linked to marker
2	85561017	rs1254898	VAMP8	Prostate cancer	linked to marker
2	85561017	rs1254898	VAMP8	Coronary artery disease (myocardial infarction, percutaneous transluminal coronary angioplasty, coronary artery bypass grafting, angina or chromic ischemic heart disease)	linked to marker
2	97713589	rs2276645	ZAP70	Educational attainment (years of education)	linked to marker
2	159712765	rs10173538	BAZ2B	Insomnia	marker
2	159712765	rs10173538	BAZ2B	Neutrophil count	marker
2	159712765	rs10173538	BAZ2B	Sum basophil neutrophil counts	marker
2	159712765	rs10173538	BAZ2B	Sum neutrophil eosinophil counts	marker
2	159712765	rs10173538	BAZ2B	Granulocyte count	marker
2	159712765	rs10173538	BAZ2B	Birth weight	marker
2	201261892	rs1861270	CASP8	Prostate cancer	marker
2	201261892	rs1861270	CASP8	Spleen volume	marker
2	201258707	rs3769821	CASP8	Non-melanoma skin cancer	marker
2	201258707	rs3769821	CASP8	Breast cancer	marker
2	201258707	rs3769821	CASP8	Prostate cancer	marker
2	201258707	rs3769821	CASP8	Non-small cell lung cancer	marker
2	201258707	rs3769821	CASP8	Triglyceride levels	marker
2	201258707	rs3769821	CASP8	Cancer	marker
2	201258707	rs3769821	CASP8	Platelet count	marker
2	201258707	rs3769821	CASP8	Basal cell carcinoma	marker
2	201258707	rs3769821	CASP8	Gamma glutamyl transferase levels	marker
2	71453502	rs6546693	DYSF	Highest math class taken	linked to marker
2	8678893	rs1328359057	ID2	Smoking initiation	linked to marker
2	127387155	rs12989081	MAP3K2	Plasma iron levels	linked to marker
2	159712765	rs10173538	MARCHF7	Insomnia	marker
2	159712765	rs10173538	MARCHF7	Neutrophil count	marker
2	159712765	rs10173538	MARCHF7	Sum basophil neutrophil counts	marker
2	159712765	rs10173538	MARCHF7	Sum neutrophil eosinophil counts	marker
2	159712765	rs10173538	MARCHF7	Granulocyte count	marker
2	159712765	rs10173538	MARCHF7	Birth weight	marker
2	206158896	rs4147708	NDUFS1	Serum levels of protein CCL28	linked to marker
2	206158896	rs4147708	NDUFS1	Educational attainment	linked to marker
2	219160400	rs3731889	NHEJ1	Waist circumference adjusted for body mass index	linked to marker
2	219160400	rs3731889	NHEJ1	Thyroid stimulating hormone levels	linked to marker
2	10813141	rs1238730501	PDIA6	General cognitive ability	linked to marker
2	189581210	rs13015236	SLC40A1	Hematocrit	linked to marker
2	189581210	rs13015236	SLC40A1	Spleen iron concentration	linked to marker
2	97995803	rs3088327	TMEM131	Eosinophil counts	linked to marker
2	97995803	rs3088327	TMEM131	Educational attainment	linked to marker
2	9555777	rs12692386	ADAM17	Waist-hip ratio	linked to marker
2	9555777	rs12692386	ADAM17	Waist-to-hip ratio adjusted for BMI	linked to marker
2	9555777	rs12692386	ADAM17	Offspring birth weight	linked to marker
2	61177873	rs746032	AHSA2P	Morning person	linked to marker
2	61177280	rs145757677	AHSA2P	Morning person	linked to marker
2	68782657	rs10208650	ARHGAP25	Systolic blood pressure	linked to marker
2	127106624	rs2276574	BIN1	Creatine kinase levels	linked to marker
2	127106624	rs2276574	BIN1	Alzheimer's disease or family history of Alzheimer's disease	linked to marker
2	127106624	rs2276574	BIN1	Aspartate aminotransferase levels	linked to marker
2	201158437	rs2041765	CFLAR-AS1	Chronic lymphocytic leukemia	linked to marker
2	201158437	rs2041765	CFLAR-AS1	Height	linked to marker
2	201158437	rs2041765	CFLAR-AS1	Mean corpuscular hemoglobin	linked to marker
2	71453820	rs6741336	DYSF	Highest math class taken	marker
2	108449402	rs2460947	GCC2	Low density lipoprotein cholesterol levels	linked to marker
2	108449402	rs2460947	GCC2	Liver enzyme levels (alkaline phosphatase)	linked to marker
2	108449402	rs2460947	GCC2	Total cholesterol levels	linked to marker
2	127643208	rs2244612	LIMS2	Gamma-glutamylhistidine levels in elite athletes	linked to marker
2	151290144	rs2278090	NMI	Blood protein levels	linked to marker
2	151290144	rs2278090	NMI	Tumor necrosis factor-inducible gene 6 protein levels	linked to marker
2	151290144	rs2278090	NMI	Serum levels of protein TNFAIP6	linked to marker
2	151290144	rs2278090	NMI	Educational attainment	linked to marker
2	151290158	rs2278089	NMI	Blood protein levels	marker
2	151290158	rs2278089	NMI	Tumor necrosis factor-inducible gene 6 protein levels	marker
2	151290158	rs2278089	NMI	Serum levels of protein TNFAIP6	marker
2	151290158	rs2278089	NMI	Educational attainment	marker
2	241111576	rs2310871	PASK	Appendicular lean mass	linked to marker
2	241111576	rs2310871	PASK	Hip index	linked to marker
2	241111648	rs2871620	PASK	Appendicular lean mass	linked to marker
2	241111648	rs2871620	PASK	Hip index	linked to marker
2	241111713	rs4993875	PASK	Appendicular lean mass	linked to marker
2	241111713	rs4993875	PASK	Hip index	linked to marker
2	241112144	rs16843288	PASK	Appendicular lean mass	linked to marker
2	241112144	rs16843288	PASK	Hip index	linked to marker
2	241111810	rs10200555	PASK	Appendicular lean mass	linked to marker
2	241111810	rs10200555	PASK	Hip index	linked to marker
2	241110502	rs3815294	PASK	Appendicular lean mass	linked to marker
2	241110502	rs3815294	PASK	Hip index	linked to marker
2	241110487	rs3815293	PASK	Appendicular lean mass	linked to marker
2	241110487	rs3815293	PASK	Hip index	linked to marker
2	241112011	rs61620018	PASK	Appendicular lean mass	linked to marker
2	241112011	rs61620018	PASK	Hip index	linked to marker
2	28751600	rs7598876	PPP1CB	Body mass index	linked to marker
2	28751600	rs7598876	PPP1CB	Body mass index (MTAG)	linked to marker
2	151423732	rs4491723	RIF1	Age at menopause	marker
2	230170384	rs13004065	SP110	Obesity-related traits	linked to marker
2	230170384	rs13004065	SP110	Non-albumin protein levels	linked to marker
2	230170859	rs9784019	SP110	Obesity-related traits	linked to marker
2	230170859	rs9784019	SP110	Non-albumin protein levels	linked to marker
2	230170873	rs9783992	SP110	Obesity-related traits	linked to marker
2	230170873	rs9783992	SP110	Non-albumin protein levels	linked to marker
2	54457113	rs1224176451	SPTBN1	Total body bone mineral density	linked to marker
2	54457113	rs1224176451	SPTBN1	Bone properties (heel)	linked to marker
2	54457113	rs1224176451	SPTBN1	Bone mineral density (spine)	linked to marker
2	54457113	rs1224176451	SPTBN1	Intraocular pressure	linked to marker
2	54457113	rs1224176451	SPTBN1	Heel bone mineral density	linked to marker
2	54457113	rs1224176451	SPTBN1	Serum alkaline phosphatase levels	linked to marker
2	54457113	rs1224176451	SPTBN1	Lumbar spine bone mineral density	linked to marker
2	54457113	rs1224176451	SPTBN1	Bone ultrasound measurement (velocity of sound)	linked to marker
2	54457113	rs1224176451	SPTBN1	Bone ultrasound measurement (broadband ultrasound attenuation)	linked to marker
2	54457113	rs1224176451	SPTBN1	Bone stiffness index	linked to marker
2	218285515	rs7559428	TMBIM1	Inflammatory bowel disease	linked to marker
2	218285515	rs7559428	TMBIM1	Red cell distribution width	linked to marker
2	218285515	rs7559428	TMBIM1	Ulcerative colitis	linked to marker
2	218285515	rs7559428	TMBIM1	Crohn's disease	linked to marker
2	218285515	rs7559428	TMBIM1	Reticulocyte count	linked to marker
2	218285515	rs7559428	TMBIM1	High light scatter reticulocyte percentage of red cells	linked to marker
2	218285515	rs7559428	TMBIM1	Reticulocyte fraction of red cells	linked to marker
2	218285515	rs7559428	TMBIM1	RS-10-hydroxywarfarin levels	linked to marker
2	218293236	rs10206064	TMBIM1	Plateletcrit	linked to marker
2	218293236	rs10206064	TMBIM1	Hip circumference adjusted for BMI	linked to marker
2	71417768	rs117165167	ZNF638	Attention deficit hyperactivity disorder or autism spectrum disorder or intelligence (pleiotropy)	linked to marker
3	56916824	rs6445838	ARHGEF3	Mean platelet volume	linked to marker
3	56916824	rs6445838	ARHGEF3	Platelet count	linked to marker
3	56916824	rs6445838	ARHGEF3	Plateletcrit	linked to marker
3	107525512	rs623738	BBX	Neutrophil count	linked to marker
3	46209161	rs3181077	CCR1	Narcolepsy with cataplexy	marker
3	46209161	rs3181077	CCR1	Basophil count	marker
3	46209161	rs3181077	CCR1	Basophil percentage of white cells	marker
3	46209161	rs3181077	CCR1	Basophil percentage of granulocytes	marker
3	46209161	rs3181077	CCR1	White blood cell count (basophil)	marker
3	46209161	rs3181077	CCR1	Celiac disease	marker
3	46209161	rs3181077	CCR1	Non-melanoma skin cancer	marker
3	46209161	rs3181077	CCR1	Eosinophil counts	marker
3	112974906	rs62263759	CD200R1	Cell surface glycoprotein CD200 receptor 1 levels	marker
3	133574470	rs113254107	CDV3	interferon-related traits	linked to marker
3	133574456	rs538540417	CDV3	interferon-related traits	linked to marker
3	196712754	rs712004	CEP19	Metabolite levels	linked to marker
3	196712777	rs843534	CEP19	Metabolite levels	linked to marker
3	134594462	rs1534025	CEP63	Waist circumference adjusted for body mass index	marker
3	143119940	rs568740028	CHST2	Schizophrenia	linked to marker
3	143120704	rs4149494	CHST2	Schizophrenia	linked to marker
3	38039947	rs13059214	DLEC1	Carotid intima media thickness	linked to marker
3	38039540	rs7616776	DLEC1	Carotid intima media thickness	linked to marker
3	132417201	rs74872589	DNAJC13	Iron status biomarkers (total iron binding capacity)	linked to marker
3	132417201	rs74872589	DNAJC13	Iron status biomarkers (transferrin saturation)	linked to marker
3	132417214	rs59666195	DNAJC13	Iron status biomarkers (total iron binding capacity)	linked to marker
3	132417214	rs59666195	DNAJC13	Iron status biomarkers (transferrin saturation)	linked to marker
3	186784111	rs3900626	EIF4A2	Adiponectin levels	linked to marker
3	27716784	rs2887944	EOMES	Glycated hemoglobin levels	marker
3	27716783	rs879420768	EOMES	Glycated hemoglobin levels	linked to marker
3	27715527	rs2371108	EOMES	Multiple sclerosis	marker
3	27715527	rs2371108	EOMES	Lymphocyte count	marker
3	27715527	rs2371108	EOMES	White blood cell count	marker
3	27715527	rs2371108	EOMES	Serum total protein level	marker
3	129316188	rs14323	H1-10	Waist-to-hip ratio adjusted for BMI	marker
3	129316188	rs14323	H1-10	Height	marker
3	129316188	rs14323	H1-10	Appendicular lean mass	marker
3	129316188	rs14323	H1-10	Waist-hip index	marker
3	129316093	rs1171264545	H1-10	Waist-to-hip ratio adjusted for BMI	linked to marker
3	129316093	rs1171264545	H1-10	Height	linked to marker
3	129316093	rs1171264545	H1-10	Appendicular lean mass	linked to marker
3	129316093	rs1171264545	H1-10	Waist-hip index	linked to marker
3	124973350	rs6438864	HEG1	Predicted visceral adipose tissue	linked to marker
3	124973350	rs6438864	HEG1	Body mass index (MTAG)	linked to marker
3	45594721	rs267239	LIMD1	Height	marker
3	3799081	rs11705993	LOC100130207	Rubella	linked to marker
3	3799081	rs11705993	LRRN1	Rubella	linked to marker
3	3798787	rs711582	LRRN1	Rubella	linked to marker
3	195694291	rs2688463	MIR570HG	Protein quantitative trait loci (liver)	linked to marker
3	12557690	rs2442819	MKRN2	Drink temperature	linked to marker
3	12557697	rs2442820	MKRN2	Drink temperature	linked to marker
3	12557340	rs2255655	MKRN2	Drink temperature	linked to marker
3	46988504	rs73075642	NBEAL2	Post bronchodilator FEV1/FVC ratio	linked to marker
3	52770471	rs13071584	NEK4	Verbal learning	linked to marker
3	52708397	rs34017441	NEK4	Verbal learning	linked to marker
3	196639828	rs1684448	NRROS	Eosinophil counts	linked to marker
3	196640093	rs939874	NRROS	Eosinophil counts	linked to marker
3	196640093	rs939874	NRROS	Asthma	linked to marker
3	101779625	rs897027853	NXPE3	SARS-CoV-2 infection	linked to marker
3	101779625	rs897027853	NXPE3	COVID-19 (hospitalized vs population)	linked to marker
3	101779620	rs1019850238	NXPE3	SARS-CoV-2 infection	linked to marker
3	101779620	rs1019850238	NXPE3	COVID-19 (hospitalized vs population)	linked to marker
3	101779615	rs571564208	NXPE3	SARS-CoV-2 infection	linked to marker
3	101779615	rs571564208	NXPE3	COVID-19 (hospitalized vs population)	linked to marker
3	33798622	rs1141054	PDCD6IP	Vertex-wise sulcal depth	linked to marker
3	33798607	rs28381976	PDCD6IP	Vertex-wise sulcal depth	linked to marker
3	33799250	rs9838846	PDCD6IP	Vertex-wise sulcal depth	linked to marker
3	196712754	rs712004	PIGX	Metabolite levels	linked to marker
3	196639828	rs1684448	PIGX	Eosinophil counts	linked to marker
3	196712777	rs843534	PIGX	Metabolite levels	linked to marker
3	196640093	rs939874	PIGX	Eosinophil counts	linked to marker
3	196640093	rs939874	PIGX	Asthma	linked to marker
3	129578004	rs2811468	PLXND1	High density lipoprotein cholesterol levels	marker
3	58332843	rs78578590	PXK	Systemic lupus erythematosus	linked to marker
3	49412000	rs1473157987	RHOA	Coronary artery disease	linked to marker
3	49412000	rs1473157987	RHOA	Coronary artery disease (myocardial infarction, percutaneous transluminal coronary angioplasty, coronary artery bypass grafting, angina or chromic ischemic heart disease)	linked to marker
3	49411094	rs4855877	RHOA	Coronary artery disease	linked to marker
3	49411094	rs4855877	RHOA	Coronary artery disease (myocardial infarction, percutaneous transluminal coronary angioplasty, coronary artery bypass grafting, angina or chromic ischemic heart disease)	linked to marker
3	49410990	rs73088137	RHOA	Coronary artery disease	linked to marker
3	49410990	rs73088137	RHOA	Coronary artery disease (myocardial infarction, percutaneous transluminal coronary angioplasty, coronary artery bypass grafting, angina or chromic ischemic heart disease)	linked to marker
3	129398821	rs11714474	RPL32P3	Waist-to-hip ratio adjusted for BMI	marker
3	129398821	rs11714474	RPL32P3	Waist-hip index	marker
3	129398821	rs11714474	RPL32P3	Hip circumference adjusted for BMI	marker
3	129398821	rs11714474	RPL32P3	Hip index	marker
3	52708397	rs34017441	SPCS1	Verbal learning	linked to marker
3	185937136	rs2251407	TRA2B	Ornithine levels in elite athletes	marker
3	10141590	rs779804	VHL	Bullous pemphigoid	linked to marker
3	49007922	rs13316620	WDR6	Eosinophil counts	marker
[truncated: 32,603 more rows]

## Sheet: Table S3
Trait	Number of background SNPs	Number of rSNPs	P.adj.	Odds ratio (CI)
Waist-to-hip ratio adjusted for BMI	3741	36	0.001602607086083	2.2 (1.5-3.1)
Mean corpuscular volume	2227	31	1.16232069339553e-05	3.2 (2.2-4.6)
White blood cell count	2456	31	6.11833850808331e-05	2.9 (2-4.2)
Waist-hip index	2526	28	0.00114121797403788	2.5 (1.7-3.7)
Hip circumference adjusted for BMI	3359	28	0.0448410120377018	1.9 (1.3-2.8)
Platelet count	2609	27	0.00395765385778683	2.4 (1.6-3.5)
Mean corpuscular hemoglobin	2365	25	0.00487941043241523	2.4 (1.6-3.6)
Lymphocyte count	1651	24	9.8726901408796e-05	3.3 (2.1-5)
Monocyte count	1767	24	0.000216383441405032	3.1 (2-4.7)
Red blood cell count	2487	24	0.0190939667779335	2.2 (1.4-3.3)
Neutrophil count	1559	23	0.000114198549254461	3.4 (2.1-5.1)
Eosinophil counts	2100	23	0.00487941043241523	2.5 (1.6-3.8)
Type 2 diabetes	2830	23	0.0714983831979388	1.9 (1.2-2.8)
Red cell distribution width	1732	20	0.00551191596810488	2.6 (1.6-4.1)
Mean platelet volume	1402	16	0.0210583568238908	2.6 (1.5-4.3)
A body shape index	1514	16	0.0361101144560346	2.4 (1.4-3.9)
Monocyte percentage of white cells	738	15	0.00019141168310286	4.6 (2.6-7.7)
Plateletcrit	930	15	0.001602607086083	3.7 (2-6.1)
Mean spheric corpuscular volume	821	14	0.001602607086083	3.9 (2.1-6.6)
Appendicular lean mass	1569	14	0.0883800204779494	2 (1.1-3.4)
Mean reticulocyte volume	695	13	0.0014662121735646	4.3 (2.3-7.4)
Blood protein levels	1409	13	0.0783678465083744	2.1 (1.1-3.6)
High light scatter reticulocyte count	787	12	0.0103967274628451	3.5 (1.8-6.1)
Aspartate aminotransferase levels	1231	12	0.0805110322806114	2.2 (1.1-3.9)
Hematocrit	1375	12	0.0965638961622437	2 (1-3.5)
Phosphatidylinositol(36:2)_[M-H]1- levels	369	10	0.000737270506017296	6.2 (2.9-11.5)
Reticulocyte fraction of red cells	727	10	0.0383149104773382	3.1 (1.5-5.8)
Vertex-wise sulcal depth	854	10	0.0714983831979388	2.7 (1.3-4.9)
Basophil count	528	9	0.0210583568238908	3.9 (1.8-7.4)
Glycated hemoglobin levels	706	9	0.0714983831979388	2.9 (1.3-5.6)
Asthma	841	9	0.0805110322806114	2.4 (1.1-4.7)
Phosphatidylinositol(38:4)_[M-H]1- levels	104	8	1.16232069339553e-05	17.5 (7.3-35.9)
Hemoglobin levels	455	8	0.0298501881280741	4 (1.7-8)
Rheumatoid arthritis	530	8	0.056077220501009	3.4 (1.5-6.8)
Multiple sclerosis	617	8	0.0714983831979388	2.9 (1.3-5.9)
Serum metabolite levels	614	8	0.0714983831979388	3 (1.3-5.9)
Platelet distribution width	771	8	0.094905059323108	2.4 (1-4.7)
Hypothyroidism	289	7	0.013371173384261	5.5 (2.2-11.5)
Birth weight	335	7	0.0249656640582201	4.7 (1.9-9.9)
Non-albumin protein levels	394	7	0.0447623489702001	4 (1.6-8.4)
Hemoglobin A1c levels	507	7	0.0714983831979388	3.1 (1.3-6.5)
Immature fraction of reticulocytes	496	7	0.0714983831979388	3.2 (1.3-6.7)
Cognitive performance (MTAG)	592	7	0.0863329862975832	2.7 (1.1-5.6)
Basal cell carcinoma	165	6	0.00497022276836163	8.3 (3-18.4)
Liver enzyme levels (alkaline phosphatase)	304	6	0.052597772522376	4.5 (1.6-9.9)
Highest math class taken	335	6	0.0714983831979388	4.1 (1.5-9)
LDL cholesterol	479	6	0.0883800204779494	2.8 (1-6.3)
Offspring birth weight	133	5	0.013371173384261	8.5 (2.7-20.5)
Age at menopause	145	5	0.0181480577977503	7.8 (2.5-18.8)
Platelet-to-lymphocyte ratio	312	5	0.0789451866554411	3.6 (1.2-8.6)
Menopause (age at onset)	106	4	0.0357355770575222	8.6 (2.3-22.6)
White blood cell count (basophil)	112	4	0.0382431349848552	8.1 (2.2-21.4)
Chronic lymphocytic leukemia	131	4	0.0579168624366192	6.9 (1.9-18.2)
Myeloid white cell count	164	4	0.0714983831979388	5.5 (1.5-14.5)
Neutrophil percentage of granulocytes	171	4	0.0714983831979388	5.3 (1.4-13.9)
Medication use (thyroid preparations)	184	4	0.0762372124195054	4.9 (1.3-12.9)
Basophil percentage of white cells	216	4	0.0847991008773356	4.2 (1.1-10.9)
Granulocyte percentage of myeloid white cells	220	4	0.0859874528740046	4.1 (1.1-10.7)
Squamous cell lung carcinoma	122	3	0.0867153799260485	5.6 (1.1-16.7)
Inguinal hernia	2184	1	0.0361101144560346	0.1 (0-0.6)

## Sheet: Table S4
Chromosome	Position	rSNP	Gene	Tissue	Representation in GTEx
1	11736967	rs12116971	AGTRAP	Adipose subcutaneous	eQTL
1	85276472	rs78416998	BCL10	Adipose subcutaneous	linked to eQTL
1	203186870	rs10399805	CHI3L1	Adipose subcutaneous	linked to eQTL
1	236281673	rs1269025	ERO1B	Adipose subcutaneous	linked to eQTL
1	161038782	rs3766383	F11R	Adipose subcutaneous	eQTL
1	161039170	rs7534321	F11R	Adipose subcutaneous	linked to eQTL
1	11655266	rs933409447	FBXO2	Adipose subcutaneous	linked to eQTL
1	11655272	rs924009392	FBXO2	Adipose subcutaneous	linked to eQTL
1	157698600	rs7522061	FCRL3	Adipose subcutaneous	eQTL
1	84505264	rs3813605	GNG5	Adipose subcutaneous	linked to eQTL
1	84505250	rs75837971	GNG5	Adipose subcutaneous	linked to eQTL
1	84506594	rs6676502	GNG5	Adipose subcutaneous	linked to eQTL
1	84507134	rs6704452	GNG5	Adipose subcutaneous	linked to eQTL
1	111754979	rs61788771	INKA2	Adipose subcutaneous	linked to eQTL
1	111754860	rs197388	INKA2	Adipose subcutaneous	linked to eQTL
1	111756207	rs197393	INKA2	Adipose subcutaneous	linked to eQTL
1	111755261	rs197389	INKA2	Adipose subcutaneous	eQTL
1	1616048	rs111715097	MIB2	Adipose subcutaneous	linked to eQTL
1	39738752	rs7548120	PPIE	Adipose subcutaneous	eQTL
1	228486817	rs4233233	RNF187	Adipose subcutaneous	eQTL
1	53090860	rs2306461	SLC1A7	Adipose subcutaneous	eQTL
1	183471585	rs4047761	SMG7	Adipose subcutaneous	eQTL
1	183471970	rs112259656	SMG7	Adipose subcutaneous	linked to eQTL
1	84507134	rs6704452	SPATA1	Adipose subcutaneous	linked to eQTL
1	84506594	rs6676502	SPATA1	Adipose subcutaneous	linked to eQTL
1	1574445	rs6666293	SSU72	Adipose subcutaneous	linked to eQTL
1	230978719	rs76376323	TTC13	Adipose subcutaneous	linked to eQTL
1	230978849	rs11122174	TTC13	Adipose subcutaneous	eQTL
1	161038782	rs3766383	USF1	Adipose subcutaneous	eQTL
1	161039170	rs7534321	USF1	Adipose subcutaneous	linked to eQTL
1	3649869	rs1004649	WRAP73	Adipose subcutaneous	linked to eQTL
1	6580056	rs17029626	ZBTB48	Adipose subcutaneous	eQTL
1	37474837	rs2783730	ZC3H12A-DT	Adipose subcutaneous	eQTL
1	37474756	rs2660566	ZC3H12A-DT	Adipose subcutaneous	linked to eQTL
1	1231719	rs912674364	B3GALT6	Adipose subcutaneous	linked to eQTL
1	22053264	rs866829764	CDC42	Adipose subcutaneous	linked to eQTL
1	22053264	rs866829764	CDC42-AS1	Adipose subcutaneous	linked to eQTL
1	3842936	rs3765775	CEP104	Adipose subcutaneous	linked to eQTL
1	3843373	rs10909801	CEP104	Adipose subcutaneous	linked to eQTL
1	203186436	rs879087330	CHI3L1	Adipose subcutaneous	linked to eQTL
1	111755152	rs72692518	DDX20	Adipose subcutaneous	linked to eQTL
1	236282075	rs112020113	ERO1B	Adipose subcutaneous	linked to eQTL
1	11655260	rs974805507	FBXO44	Adipose subcutaneous	linked to eQTL
1	149843969	rs7531664	H2BC20P	Adipose subcutaneous	eQTL
1	111755152	rs72692518	INKA2	Adipose subcutaneous	linked to eQTL
1	5991819	rs186536883	KCNAB2	Adipose subcutaneous	linked to eQTL
1	175193132	rs3753559	KIAA0040	Adipose subcutaneous	linked to eQTL
1	960891	rs112905931	KLHL17	Adipose subcutaneous	linked to eQTL
1	16889487	rs3738617	LOC105376805	Adipose subcutaneous	linked to eQTL
1	16888946	rs11806827	LOC105376805	Adipose subcutaneous	linked to eQTL
1	16889640	rs6684252	LOC105376805	Adipose subcutaneous	linked to eQTL
1	16889172	rs11801249	LOC105376805	Adipose subcutaneous	linked to eQTL
1	232951203	rs743199	NTPCR	Adipose subcutaneous	eQTL
1	232950710	rs13381	NTPCR	Adipose subcutaneous	eQTL
1	226407676	rs892348	PARP1	Adipose subcutaneous	linked to eQTL
1	44731139	rs114898411	RNU5D-1	Adipose subcutaneous	linked to eQTL
1	1231719	rs912674364	SDF4	Adipose subcutaneous	linked to eQTL
1	1658866	rs7547516	SLC35E2B	Adipose subcutaneous	eQTL
1	1659220	rs9661500	SLC35E2B	Adipose subcutaneous	linked to eQTL
1	1659060	rs79113395	SLC35E2B	Adipose subcutaneous	eQTL
1	1659114	rs7534581	SLC35E2B	Adipose subcutaneous	linked to eQTL
1	214281549	rs1016303665	SMYD2	Adipose subcutaneous	linked to eQTL
1	209758008	rs6665715	TRAF3IP3	Adipose subcutaneous	eQTL
1	247103972	rs4925692	ZNF669	Adipose subcutaneous	eQTL
1	11655266	rs933409447	FBXO44	Adipose subcutaneous	linked to eQTL
1	44802360	rs17883304	PLK3	Adipose subcutaneous	eQTL
1	39691325	rs145691911	PPIE	Adipose subcutaneous	linked to eQTL
1	145927267	rs872786	RBM8A	Adipose subcutaneous	eQTL
1	8424168	rs159961	RERE	Adipose subcutaneous	linked to eQTL
1	214281588	rs12754081	SMYD2	Adipose subcutaneous	eQTL
1	109509517	rs2570972	AMIGO1	Adipose subcutaneous	eQTL
1	113905154	rs1217398	AP4B1	Adipose subcutaneous	eQTL
1	150765721	rs1136774	CTSS	Adipose subcutaneous	eQTL
1	1014228	rs1921	ISG15	Adipose subcutaneous	eQTL
1	5992031	rs34031616	KCNAB2	Adipose subcutaneous	linked to eQTL
1	5991863	rs11576872	KCNAB2	Adipose subcutaneous	linked to eQTL
1	236523914	rs142276267	LGALS8	Adipose subcutaneous	linked to eQTL
1	236524204	rs550734969	LGALS8	Adipose subcutaneous	linked to eQTL
1	165630412	rs10918223	MGST3	Adipose subcutaneous	eQTL
1	165630621	rs12040685	MGST3	Adipose subcutaneous	eQTL
1	165631369	rs4147594	MGST3	Adipose subcutaneous	linked to eQTL
1	165630314	rs6694924	MGST3	Adipose subcutaneous	linked to eQTL
1	165631030	rs4147593	MGST3	Adipose subcutaneous	linked to eQTL
1	1615869	rs9726211	MIB2	Adipose subcutaneous	eQTL
1	5992031	rs34031616	NPHP4	Adipose subcutaneous	linked to eQTL
1	5991863	rs11576872	NPHP4	Adipose subcutaneous	linked to eQTL
1	228486873	rs6684355	RNF187	Adipose subcutaneous	linked to eQTL
1	19312389	rs2473808	SLC66A1	Adipose subcutaneous	linked to eQTL
1	11013266	rs61775597	TARDBP	Adipose subcutaneous	linked to eQTL
1	209758710	rs2294407	TRAF3IP3	Adipose subcutaneous	linked to eQTL
1	45010817	rs3806405	UROD	Adipose subcutaneous	linked to eQTL
1	27959966	rs12406711	XKR8	Adipose subcutaneous	eQTL
1	155063135	rs3806256	ADAM15	Adipose subcutaneous	eQTL
1	93180650	rs2297707	CCDC18	Adipose subcutaneous	linked to eQTL
1	234373513	rs10910420	COA6-AS1	Adipose subcutaneous	eQTL
1	234372789	rs73099929	COA6-AS1	Adipose subcutaneous	linked to eQTL
1	20651917	rs559542	DDOST	Adipose subcutaneous	eQTL
1	244970277	rs1489743644	EFCAB2	Adipose subcutaneous	linked to eQTL
1	244970693	rs1479398750	EFCAB2	Adipose subcutaneous	linked to eQTL
1	244970272	rs1222658003	EFCAB2	Adipose subcutaneous	linked to eQTL
1	156728473	rs3806415	ISG20L2	Adipose subcutaneous	eQTL
1	175192794	rs10912903	KIAA0040	Adipose subcutaneous	linked to eQTL
1	25569719	rs7514842	LDLRAP1	Adipose subcutaneous	linked to eQTL
1	156728473	rs3806415	METTL25B	Adipose subcutaneous	eQTL
1	1407565	rs34442823	MRPL20	Adipose subcutaneous	eQTL
1	20651917	rs559542	PINK1	Adipose subcutaneous	eQTL
1	20651917	rs559542	PINK1-AS	Adipose subcutaneous	eQTL
1	1659065	rs6604980	SLC35E2B	Adipose subcutaneous	linked to eQTL
1	11012305	rs1016615909	TARDBP	Adipose subcutaneous	linked to eQTL
1	11012300	rs1348103329	TARDBP	Adipose subcutaneous	linked to eQTL
1	26169964	rs2232648	ZNF593	Adipose subcutaneous	linked to eQTL
1	26169879	rs2232646	ZNF593	Adipose subcutaneous	linked to eQTL
1	26169964	rs2232648	ZNF593OS	Adipose subcutaneous	linked to eQTL
1	26169879	rs2232646	ZNF593OS	Adipose subcutaneous	linked to eQTL
1	119648206	rs1390099608	ZNF697	Adipose subcutaneous	linked to eQTL
1	1019636	rs34927559	AGRN	Adipose subcutaneous	linked to eQTL
1	26319479	rs67402791	CD52	Adipose subcutaneous	eQTL
1	20589745	rs66731853	CDA	Adipose subcutaneous	eQTL
1	20588679	rs532545	CDA	Adipose subcutaneous	eQTL
1	22052595	rs2473325	CDC42-AS1	Adipose subcutaneous	linked to eQTL
1	244970360	rs61844237	EFCAB2	Adipose subcutaneous	eQTL
1	244970698	rs1284101965	EFCAB2	Adipose subcutaneous	linked to eQTL
1	37996149	rs67631072	FHL3	Adipose subcutaneous	eQTL
1	37997024	rs944670179	FHL3	Adipose subcutaneous	linked to eQTL
1	1013855	rs2465124	ISG15	Adipose subcutaneous	linked to eQTL
1	5991926	rs191884237	KCNAB2	Adipose subcutaneous	linked to eQTL
1	175192713	rs2272784	KIAA0040	Adipose subcutaneous	linked to eQTL
1	22024341	rs2473307	LINC00339	Adipose subcutaneous	linked to eQTL
1	145928206	rs116060188	LIX1L-AS1	Adipose subcutaneous	linked to eQTL
1	165630742	rs4147591	MGST3	Adipose subcutaneous	linked to eQTL
1	165630453	rs943154412	MGST3	Adipose subcutaneous	linked to eQTL
1	93079072	rs546445	MTF2	Adipose subcutaneous	eQTL
1	180154450	rs61828286	QSOX1	Adipose subcutaneous	linked to eQTL
1	180155315	rs3820312	QSOX1	Adipose subcutaneous	linked to eQTL
1	180155244	rs35481032	QSOX1	Adipose subcutaneous	eQTL
1	145928206	rs116060188	RBM8A	Adipose subcutaneous	linked to eQTL
1	42957951	rs3754224	SLC2A1	Adipose subcutaneous	linked to eQTL
1	42958848	rs11537640	SLC2A1	Adipose subcutaneous	linked to eQTL
1	154155073	rs114697636	TPM3	Adipose subcutaneous	eQTL
1	75724403	rs1331954019	ACADM	Adipose subcutaneous	linked to eQTL
1	3891607	rs6701422	C1orf174	Adipose subcutaneous	eQTL
1	26319315	rs11589222	CD52	Adipose subcutaneous	eQTL
1	3843497	rs6701360	CEP104	Adipose subcutaneous	eQTL
1	3842788	rs3765774	CEP104	Adipose subcutaneous	linked to eQTL
1	3842769	rs3765773	CEP104	Adipose subcutaneous	linked to eQTL
1	111185988	rs3818797	CEPT1	Adipose subcutaneous	eQTL
1	225832621	rs1444529429	EPHX1	Adipose subcutaneous	linked to eQTL
1	161039733	rs3737787	F11R	Adipose subcutaneous	linked to eQTL
1	111755960	rs197392	INKA2	Adipose subcutaneous	linked to eQTL
1	175192463	rs2272785	KIAA0040	Adipose subcutaneous	linked to eQTL
1	175193060	rs3753560	KIAA0040	Adipose subcutaneous	eQTL
1	16889738	rs7412012	LOC105376805	Adipose subcutaneous	linked to eQTL
1	16889585	rs3738618	LOC105376805	Adipose subcutaneous	eQTL
1	16889000	rs1970002	LOC105376805	Adipose subcutaneous	linked to eQTL
1	2526571	rs143275045	PANK4	Adipose subcutaneous	eQTL
1	39738494	rs7513045	PPIE	Adipose subcutaneous	eQTL
1	171485638	rs71637410	PRRC2C	Adipose subcutaneous	linked to eQTL
1	205775010	rs708725	RAB29	Adipose subcutaneous	eQTL
1	205813590	rs9438393	SLC41A1	Adipose subcutaneous	eQTL
1	1575421	rs7519837	SSU72	Adipose subcutaneous	eQTL
1	212792127	rs3738798	TATDN3	Adipose subcutaneous	linked to eQTL
1	19074911	rs2281748	UBR4	Adipose subcutaneous	eQTL
1	26319315	rs11589222	UBXN11	Adipose subcutaneous	eQTL
1	161039733	rs3737787	USF1	Adipose subcutaneous	linked to eQTL
1	247103575	rs10924917	ZNF669	Adipose subcutaneous	linked to eQTL
1	247103570	rs12080836	ZNF669	Adipose subcutaneous	linked to eQTL
1	155688294	rs2666826	DAP3	Adipose subcutaneous	eQTL
1	147225363	rs2289575	FMO5	Adipose subcutaneous	eQTL
1	1778549	rs985778659	NADK	Adipose subcutaneous	linked to eQTL
1	209806184	rs34743335	C1orf74	Adipose subcutaneous	linked to eQTL
1	209806173	rs12403006	C1orf74	Adipose subcutaneous	eQTL
1	209806268	rs7545538	C1orf74	Adipose subcutaneous	eQTL
1	209806290	rs7545542	C1orf74	Adipose subcutaneous	eQTL
1	26320235	rs1071849	CD52	Adipose subcutaneous	linked to eQTL
1	26320239	rs17645	CD52	Adipose subcutaneous	linked to eQTL
1	26319175	rs11247910	CD52	Adipose subcutaneous	linked to eQTL
1	20589587	rs589942	CDA	Adipose subcutaneous	linked to eQTL
1	11648679	rs1055547	FBXO2	Adipose subcutaneous	linked to eQTL
1	37995951	rs111946396	FHL3	Adipose subcutaneous	linked to eQTL
1	1000335	rs3128114	ISG15	Adipose subcutaneous	linked to eQTL
1	234964899	rs74148621	LNCATV	Adipose subcutaneous	linked to eQTL
1	9943171	rs7535945	LZIC	Adipose subcutaneous	linked to eQTL
1	171782526	rs35882887	METTL13	Adipose subcutaneous	linked to eQTL
1	39739151	rs3738673	PPIE	Adipose subcutaneous	linked to eQTL
1	1231507	rs60252802	SDF4	Adipose subcutaneous	eQTL
1	108200270	rs554709	SLC25A24	Adipose subcutaneous	linked to eQTL
1	108200556	rs663481	SLC25A24	Adipose subcutaneous	linked to eQTL
1	108199501	rs547364	SLC25A24	Adipose subcutaneous	eQTL
1	26319175	rs11247910	UBXN11	Adipose subcutaneous	linked to eQTL
1	37474606	rs555847817	ZC3H12A-DT	Adipose subcutaneous	linked to eQTL
1	37473799	rs114886934	ZC3H12A-DT	Adipose subcutaneous	linked to eQTL
1	11749345	rs11121820	AGTRAP	Adipose visceral omentum	linked to eQTL
1	202144707	rs4989100	ARL8A	Adipose visceral omentum	eQTL
1	161038782	rs3766383	F11R	Adipose visceral omentum	eQTL
1	161039170	rs7534321	F11R	Adipose visceral omentum	linked to eQTL
1	11655266	rs933409447	FBXO2	Adipose visceral omentum	linked to eQTL
1	11655272	rs924009392	FBXO2	Adipose visceral omentum	linked to eQTL
1	111754979	rs61788771	INKA2	Adipose visceral omentum	linked to eQTL
1	111754860	rs197388	INKA2	Adipose visceral omentum	linked to eQTL
1	111756207	rs197393	INKA2	Adipose visceral omentum	linked to eQTL
1	111755261	rs197389	INKA2	Adipose visceral omentum	eQTL
1	25563698	rs28969504	LDLRAP1	Adipose visceral omentum	eQTL
1	25563559	rs6661159	LDLRAP1	Adipose visceral omentum	eQTL
1	25563426	rs6701596	LDLRAP1	Adipose visceral omentum	eQTL
1	25819427	rs3952856	LOC646471	Adipose visceral omentum	linked to eQTL
1	25820048	rs2223224	LOC646471	Adipose visceral omentum	linked to eQTL
1	43389875	rs839752	MED8	Adipose visceral omentum	eQTL
1	43389907	rs839753	MED8	Adipose visceral omentum	linked to eQTL
1	1616048	rs111715097	MIB2	Adipose visceral omentum	linked to eQTL
1	25820048	rs2223224	MTFR1L	Adipose visceral omentum	linked to eQTL
1	25819427	rs3952856	MTFR1L	Adipose visceral omentum	linked to eQTL
1	228213933	rs935892186	OBSCN	Adipose visceral omentum	linked to eQTL
1	39738752	rs7548120	PPIE	Adipose visceral omentum	eQTL
1	53090860	rs2306461	SLC1A7	Adipose visceral omentum	eQTL
1	1574445	rs6666293	SSU72	Adipose visceral omentum	linked to eQTL
1	161038782	rs3766383	USF1	Adipose visceral omentum	eQTL
1	161039170	rs7534321	USF1	Adipose visceral omentum	linked to eQTL
1	3649869	rs1004649	WRAP73	Adipose visceral omentum	linked to eQTL
1	6580056	rs17029626	ZBTB48	Adipose visceral omentum	eQTL
1	37474837	rs2783730	ZC3H12A-DT	Adipose visceral omentum	eQTL
1	37474756	rs2660566	ZC3H12A-DT	Adipose visceral omentum	linked to eQTL
1	1231719	rs912674364	B3GALT6	Adipose visceral omentum	linked to eQTL
1	74733103	rs41289224	CRYZ	Adipose visceral omentum	eQTL
1	74733056	rs2345436	CRYZ	Adipose visceral omentum	eQTL
1	111755152	rs72692518	DDX20	Adipose visceral omentum	linked to eQTL
1	205632071	rs13757	ELK4	Adipose visceral omentum	eQTL
1	11655260	rs974805507	FBXO44	Adipose visceral omentum	linked to eQTL
1	236142264	rs1233837915	GPR137B	Adipose visceral omentum	linked to eQTL
1	149843969	rs7531664	H2BC20P	Adipose visceral omentum	eQTL
1	111755152	rs72692518	INKA2	Adipose visceral omentum	linked to eQTL
1	232951203	rs743199	NTPCR	Adipose visceral omentum	eQTL
1	232950710	rs13381	NTPCR	Adipose visceral omentum	eQTL
1	226407676	rs892348	PARP1	Adipose visceral omentum	linked to eQTL
1	202161038	rs4420146	PTPN7	Adipose visceral omentum	eQTL
1	1231719	rs912674364	SDF4	Adipose visceral omentum	linked to eQTL
1	214281549	rs1016303665	SMYD2	Adipose visceral omentum	linked to eQTL
1	54052998	rs878985024	TCEANC2	Adipose visceral omentum	linked to eQTL
1	247103972	rs4925692	ZNF669	Adipose visceral omentum	eQTL
1	3900119	rs113529609	C1orf174	Adipose visceral omentum	linked to eQTL
1	3900034	rs112821673	C1orf174	Adipose visceral omentum	linked to eQTL
1	93345449	rs957910525	CCDC18-AS1	Adipose visceral omentum	linked to eQTL
1	93345449	rs957910525	DR1	Adipose visceral omentum	linked to eQTL
1	11655266	rs933409447	FBXO44	Adipose visceral omentum	linked to eQTL
1	46616493	rs1250355882	MKNK1	Adipose visceral omentum	linked to eQTL
1	46616493	rs1250355882	MOB3C	Adipose visceral omentum	linked to eQTL
1	32241190	rs3795425	MTMR9LP	Adipose visceral omentum	eQTL
1	44802360	rs17883304	PLK3	Adipose visceral omentum	eQTL
1	145927267	rs872786	RBM8A	Adipose visceral omentum	eQTL
1	8424168	rs159961	RERE	Adipose visceral omentum	linked to eQTL
1	214281588	rs12754081	SMYD2	Adipose visceral omentum	eQTL
1	109509517	rs2570972	AMIGO1	Adipose visceral omentum	eQTL
1	74733615	rs28568334	CRYZ	Adipose visceral omentum	eQTL
1	45634650	rs10890333	GPBP1L1	Adipose visceral omentum	linked to eQTL
1	165630412	rs10918223	MGST3	Adipose visceral omentum	eQTL
1	165630621	rs12040685	MGST3	Adipose visceral omentum	eQTL
1	165630223	rs10737515	MGST3	Adipose visceral omentum	eQTL
1	165631369	rs4147594	MGST3	Adipose visceral omentum	linked to eQTL
1	165630314	rs6694924	MGST3	Adipose visceral omentum	linked to eQTL
1	165631030	rs4147593	MGST3	Adipose visceral omentum	linked to eQTL
1	1615869	rs9726211	MIB2	Adipose visceral omentum	eQTL
1	19312389	rs2473808	SLC66A1	Adipose visceral omentum	linked to eQTL
1	155063135	rs3806256	ADAM15	Adipose visceral omentum	eQTL
1	93180650	rs2297707	CCDC18	Adipose visceral omentum	linked to eQTL
1	234373513	rs10910420	COA6-AS1	Adipose visceral omentum	eQTL
1	234372789	rs73099929	COA6-AS1	Adipose visceral omentum	linked to eQTL
1	200669900	rs111820047	DDX59	Adipose visceral omentum	linked to eQTL
1	200669719	rs6661240	DDX59	Adipose visceral omentum	linked to eQTL
1	200670028	rs6688581	DDX59	Adipose visceral omentum	eQTL
1	244970277	rs1489743644	EFCAB2	Adipose visceral omentum	linked to eQTL
1	244970693	rs1479398750	EFCAB2	Adipose visceral omentum	linked to eQTL
1	244970272	rs1222658003	EFCAB2	Adipose visceral omentum	linked to eQTL
1	156728473	rs3806415	ISG20L2	Adipose visceral omentum	eQTL
1	156728473	rs3806415	METTL25B	Adipose visceral omentum	eQTL
1	1407565	rs34442823	MRPL20	Adipose visceral omentum	eQTL
1	107056380	rs1762482	PRMT6	Adipose visceral omentum	linked to eQTL
1	37990434	rs4072980	SF3A3	Adipose visceral omentum	eQTL
1	26169964	rs2232648	ZNF593	Adipose visceral omentum	linked to eQTL
1	26169879	rs2232646	ZNF593	Adipose visceral omentum	linked to eQTL
1	26169964	rs2232648	ZNF593OS	Adipose visceral omentum	linked to eQTL
1	26169879	rs2232646	ZNF593OS	Adipose visceral omentum	linked to eQTL
1	93346360	rs3087457	CCDC18-AS1	Adipose visceral omentum	linked to eQTL
1	20589951	rs588485	CDA	Adipose visceral omentum	eQTL
1	20589745	rs66731853	CDA	Adipose visceral omentum	eQTL
1	20588679	rs532545	CDA	Adipose visceral omentum	eQTL
1	244970360	rs61844237	EFCAB2	Adipose visceral omentum	eQTL
1	244970698	rs1284101965	EFCAB2	Adipose visceral omentum	linked to eQTL
1	37996149	rs67631072	FHL3	Adipose visceral omentum	eQTL
1	37997024	rs944670179	FHL3	Adipose visceral omentum	linked to eQTL
1	22024341	rs2473307	LINC00339	Adipose visceral omentum	linked to eQTL
1	145928206	rs116060188	LIX1L-AS1	Adipose visceral omentum	linked to eQTL
1	165630742	rs4147591	MGST3	Adipose visceral omentum	linked to eQTL
1	165630453	rs943154412	MGST3	Adipose visceral omentum	linked to eQTL
1	46616841	rs56869893	MKNK1	Adipose visceral omentum	eQTL
1	46616504	rs978372051	MKNK1	Adipose visceral omentum	linked to eQTL
1	46616504	rs978372051	MOB3C	Adipose visceral omentum	linked to eQTL
1	46616841	rs56869893	MOB3C	Adipose visceral omentum	eQTL
1	145928206	rs116060188	RBM8A	Adipose visceral omentum	linked to eQTL
1	37990219	rs4360494	SF3A3	Adipose visceral omentum	eQTL
1	154155073	rs114697636	TPM3	Adipose visceral omentum	eQTL
1	111185988	rs3818797	CEPT1	Adipose visceral omentum	eQTL
1	93879160	rs2235971	DNTTIP2	Adipose visceral omentum	eQTL
1	93879284	rs6681078	DNTTIP2	Adipose visceral omentum	linked to eQTL
1	161039733	rs3737787	F11R	Adipose visceral omentum	linked to eQTL
1	111755960	rs197392	INKA2	Adipose visceral omentum	linked to eQTL
1	39738494	rs7513045	PPIE	Adipose visceral omentum	eQTL
1	26574828	rs7726	RPS6KA1	Adipose visceral omentum	linked to eQTL
1	37989717	rs3935867	SF3A3	Adipose visceral omentum	linked to eQTL
1	1575421	rs7519837	SSU72	Adipose visceral omentum	eQTL
1	43389907	rs839753	SZT2	Adipose visceral omentum	linked to eQTL
1	43389875	rs839752	SZT2	Adipose visceral omentum	eQTL
1	212792127	rs3738798	TATDN3	Adipose visceral omentum	linked to eQTL
1	209769566	rs144034763	TRAF3IP3	Adipose visceral omentum	linked to eQTL
1	161039733	rs3737787	USF1	Adipose visceral omentum	linked to eQTL
1	247103575	rs10924917	ZNF669	Adipose visceral omentum	linked to eQTL
1	247103570	rs12080836	ZNF669	Adipose visceral omentum	linked to eQTL
1	147225363	rs2289575	FMO5	Adipose visceral omentum	eQTL
1	3900329	rs4072725	C1orf174	Adipose visceral omentum	linked to eQTL
1	209806184	rs34743335	C1orf74	Adipose visceral omentum	linked to eQTL
1	209806173	rs12403006	C1orf74	Adipose visceral omentum	eQTL
1	209806268	rs7545538	C1orf74	Adipose visceral omentum	eQTL
1	209806290	rs7545542	C1orf74	Adipose visceral omentum	eQTL
1	20589587	rs589942	CDA	Adipose visceral omentum	linked to eQTL
1	37995951	rs111946396	FHL3	Adipose visceral omentum	linked to eQTL
1	45012003	rs2236576	HECTD3	Adipose visceral omentum	linked to eQTL
1	25563141	rs6687605	LDLRAP1	Adipose visceral omentum	linked to eQTL
1	25820023	rs1127818	LOC646471	Adipose visceral omentum	eQTL
1	25819429	rs3033473	LOC646471	Adipose visceral omentum	linked to eQTL
1	39739151	rs3738673	PPIE	Adipose visceral omentum	linked to eQTL
1	1231507	rs60252802	SDF4	Adipose visceral omentum	eQTL
1	37474606	rs555847817	ZC3H12A-DT	Adipose visceral omentum	linked to eQTL
1	37473799	rs114886934	ZC3H12A-DT	Adipose visceral omentum	linked to eQTL
1	11736967	rs12116971	AGTRAP	Adrenal gland	eQTL
1	203186870	rs10399805	CHI3L1	Adrenal gland	linked to eQTL
1	161038782	rs3766383	F11R	Adrenal gland	eQTL
1	161039170	rs7534321	F11R	Adrenal gland	linked to eQTL
1	11655266	rs933409447	FBXO2	Adrenal gland	linked to eQTL
1	11655272	rs924009392	FBXO2	Adrenal gland	linked to eQTL
1	25819427	rs3952856	LOC646471	Adrenal gland	linked to eQTL
1	25820048	rs2223224	LOC646471	Adrenal gland	linked to eQTL
1	1616048	rs111715097	MIB2	Adrenal gland	linked to eQTL
1	25820048	rs2223224	MTFR1L	Adrenal gland	linked to eQTL
1	25819427	rs3952856	MTFR1L	Adrenal gland	linked to eQTL
1	39738752	rs7548120	PPIE	Adrenal gland	eQTL
1	161038782	rs3766383	USF1	Adrenal gland	eQTL
1	161039170	rs7534321	USF1	Adrenal gland	linked to eQTL
1	203186436	rs879087330	CHI3L1	Adrenal gland	linked to eQTL
1	11655260	rs974805507	FBXO44	Adrenal gland	linked to eQTL
1	161707599	rs1340980	FCRLA	Adrenal gland	linked to eQTL
1	16889487	rs3738617	LOC105376805	Adrenal gland	linked to eQTL
1	16888946	rs11806827	LOC105376805	Adrenal gland	linked to eQTL
1	16889640	rs6684252	LOC105376805	Adrenal gland	linked to eQTL
1	16889172	rs11801249	LOC105376805	Adrenal gland	linked to eQTL
1	232951203	rs743199	NTPCR	Adrenal gland	eQTL
1	232950710	rs13381	NTPCR	Adrenal gland	eQTL
1	202161038	rs4420146	PTPN7	Adrenal gland	eQTL
1	153986409	rs912401757	RAB13	Adrenal gland	linked to eQTL
1	1658866	rs7547516	SLC35E2B	Adrenal gland	eQTL
1	1659220	rs9661500	SLC35E2B	Adrenal gland	linked to eQTL
1	1659060	rs79113395	SLC35E2B	Adrenal gland	eQTL
1	1659114	rs7534581	SLC35E2B	Adrenal gland	linked to eQTL
1	214281549	rs1016303665	SMYD2	Adrenal gland	linked to eQTL
1	179082871	rs2274227	TOR3A	Adrenal gland	eQTL
1	155014317	rs3820225	ZBTB7B	Adrenal gland	linked to eQTL
1	247103972	rs4925692	ZNF669	Adrenal gland	eQTL
1	11655266	rs933409447	FBXO44	Adrenal gland	linked to eQTL
1	20633737	rs45530340	PINK1	Adrenal gland	linked to eQTL
1	214281588	rs12754081	SMYD2	Adrenal gland	eQTL
1	154328785	rs141140594	ATP8B2	Adrenal gland	linked to eQTL
1	154328770	rs1194611	ATP8B2	Adrenal gland	eQTL
1	1375207	rs572324697	AURKAIP1	Adrenal gland	linked to eQTL
1	1375288	rs2242398	AURKAIP1	Adrenal gland	linked to eQTL
1	1374801	rs112533928	AURKAIP1	Adrenal gland	eQTL
1	1324576	rs1164321473	CPTP	Adrenal gland	linked to eQTL
1	1324576	rs1164321473	INTS11	Adrenal gland	linked to eQTL
1	165630412	rs10918223	MGST3	Adrenal gland	eQTL
1	165630621	rs12040685	MGST3	Adrenal gland	eQTL
1	165630223	rs10737515	MGST3	Adrenal gland	eQTL
1	165630314	rs6694924	MGST3	Adrenal gland	linked to eQTL
1	165631030	rs4147593	MGST3	Adrenal gland	linked to eQTL
1	1615869	rs9726211	MIB2	Adrenal gland	eQTL
1	120415426	rs1341437614	NBPF8	Adrenal gland	eQTL
1	120415407	rs1327049432	NBPF8	Adrenal gland	eQTL
1	37455082	rs2282256	ZC3H12A-DT	Adrenal gland	linked to eQTL
1	147242938	rs1890043	CHD1L	Adrenal gland	linked to eQTL
1	234373513	rs10910420	COA6-AS1	Adrenal gland	eQTL
1	234372789	rs73099929	COA6-AS1	Adrenal gland	linked to eQTL
1	20651917	rs559542	DDOST	Adrenal gland	eQTL
1	200669900	rs111820047	DDX59	Adrenal gland	linked to eQTL
1	200669719	rs6661240	DDX59	Adrenal gland	linked to eQTL
1	200670028	rs6688581	DDX59	Adrenal gland	eQTL
1	244970277	rs1489743644	EFCAB2	Adrenal gland	linked to eQTL
1	244970693	rs1479398750	EFCAB2	Adrenal gland	linked to eQTL
1	244970272	rs1222658003	EFCAB2	Adrenal gland	linked to eQTL
1	25569719	rs7514842	LDLRAP1	Adrenal gland	linked to eQTL
1	1759112	rs146614907	NADK	Adrenal gland	linked to eQTL
1	20651917	rs559542	PINK1	Adrenal gland	eQTL
1	20651917	rs559542	PINK1-AS	Adrenal gland	eQTL
1	112705276	rs34731458	RHOC	Adrenal gland	linked to eQTL
1	1659065	rs6604980	SLC35E2B	Adrenal gland	linked to eQTL
1	26169964	rs2232648	ZNF593	Adrenal gland	linked to eQTL
1	26169879	rs2232646	ZNF593	Adrenal gland	linked to eQTL
1	26169964	rs2232648	ZNF593OS	Adrenal gland	linked to eQTL
1	26169879	rs2232646	ZNF593OS	Adrenal gland	linked to eQTL
1	119648206	rs1390099608	ZNF697	Adrenal gland	linked to eQTL
1	20589951	rs588485	CDA	Adrenal gland	eQTL
1	20589745	rs66731853	CDA	Adrenal gland	eQTL
1	20588679	rs532545	CDA	Adrenal gland	eQTL
1	244970360	rs61844237	EFCAB2	Adrenal gland	eQTL
1	244970698	rs1284101965	EFCAB2	Adrenal gland	linked to eQTL
1	37996149	rs67631072	FHL3	Adrenal gland	eQTL
1	37997024	rs944670179	FHL3	Adrenal gland	linked to eQTL
1	165630742	rs4147591	MGST3	Adrenal gland	linked to eQTL
1	165630453	rs943154412	MGST3	Adrenal gland	linked to eQTL
1	3891607	rs6701422	C1orf174	Adrenal gland	eQTL
1	205504644	rs77694338	CDK18	Adrenal gland	linked to eQTL
1	111185988	rs3818797	CEPT1	Adrenal gland	eQTL
1	147242631	rs1890041	CHD1L	Adrenal gland	eQTL
1	161039733	rs3737787	F11R	Adrenal gland	linked to eQTL
1	1325371	rs948492083	INTS11	Adrenal gland	linked to eQTL
1	16889738	rs7412012	LOC105376805	Adrenal gland	linked to eQTL
1	16889585	rs3738618	LOC105376805	Adrenal gland	eQTL
1	16889000	rs1970002	LOC105376805	Adrenal gland	linked to eQTL
1	1622510	rs72634816	MIB2	Adrenal gland	linked to eQTL
1	156246108	rs2075165	PAQR6	Adrenal gland	eQTL
1	39738494	rs7513045	PPIE	Adrenal gland	eQTL
1	205775010	rs708725	RAB29	Adrenal gland	eQTL
1	41242968	rs114054291	SCMH1	Adrenal gland	linked to eQTL
1	1575421	rs7519837	SSU72	Adrenal gland	eQTL
1	161039733	rs3737787	USF1	Adrenal gland	linked to eQTL
1	247103575	rs10924917	ZNF669	Adrenal gland	linked to eQTL
1	247103570	rs12080836	ZNF669	Adrenal gland	linked to eQTL
1	209806184	rs34743335	C1orf74	Adrenal gland	linked to eQTL
1	209806173	rs12403006	C1orf74	Adrenal gland	eQTL
1	209806268	rs7545538	C1orf74	Adrenal gland	eQTL
1	209806290	rs7545542	C1orf74	Adrenal gland	eQTL
1	20589587	rs589942	CDA	Adrenal gland	linked to eQTL
1	231626594	rs3738398	DISC1	Adrenal gland	eQTL
1	37995951	rs111946396	FHL3	Adrenal gland	linked to eQTL
1	25820023	rs1127818	LOC646471	Adrenal gland	eQTL
1	25819429	rs3033473	LOC646471	Adrenal gland	linked to eQTL
1	39739151	rs3738673	PPIE	Adrenal gland	linked to eQTL
1	108200270	rs554709	SLC25A24	Adrenal gland	linked to eQTL
1	108200556	rs663481	SLC25A24	Adrenal gland	linked to eQTL
1	108199501	rs547364	SLC25A24	Adrenal gland	eQTL
1	11736967	rs12116971	AGTRAP	Artery aorta	eQTL
1	228090168	rs822727	ARF1	Artery aorta	eQTL
1	16206610	rs221054	ARHGEF19	Artery aorta	linked to eQTL
1	16206353	rs221051	ARHGEF19	Artery aorta	linked to eQTL
1	16207507	rs221056	ARHGEF19	Artery aorta	linked to eQTL
1	3856811	rs529748592	CEP104	Artery aorta	linked to eQTL
1	203186870	rs10399805	CHI3L1	Artery aorta	linked to eQTL
1	161038782	rs3766383	F11R	Artery aorta	eQTL
1	161039170	rs7534321	F11R	Artery aorta	linked to eQTL
1	84505264	rs3813605	GNG5	Artery aorta	linked to eQTL
1	84505250	rs75837971	GNG5	Artery aorta	linked to eQTL
1	84506594	rs6676502	GNG5	Artery aorta	linked to eQTL
1	84507134	rs6704452	GNG5	Artery aorta	linked to eQTL
1	25563698	rs28969504	LDLRAP1	Artery aorta	eQTL
1	25563559	rs6661159	LDLRAP1	Artery aorta	eQTL
1	25563426	rs6701596	LDLRAP1	Artery aorta	eQTL
1	151008791	rs2305813	MINDY1	Artery aorta	eQTL
1	151007805	rs7548516	MINDY1	Artery aorta	eQTL
1	111620705	rs79655983	RAP1A	Artery aorta	linked to eQTL
1	111620440	rs958158113	RAP1A	Artery aorta	linked to eQTL
1	111620153	rs113172457	RAP1A	Artery aorta	linked to eQTL
1	53090860	rs2306461	SLC1A7	Artery aorta	eQTL
1	84507134	rs6704452	SPATA1	Artery aorta	linked to eQTL
1	84506594	rs6676502	SPATA1	Artery aorta	linked to eQTL
1	161038782	rs3766383	USF1	Artery aorta	eQTL
1	161039170	rs7534321	USF1	Artery aorta	linked to eQTL
1	37474837	rs2783730	ZC3H12A-DT	Artery aorta	eQTL
1	37474756	rs2660566	ZC3H12A-DT	Artery aorta	linked to eQTL
1	22025454	rs61778042	CDC42	Artery aorta	linked to eQTL
1	22025615	rs11801382	CDC42	Artery aorta	linked to eQTL
1	3857748	rs12726906	CEP104	Artery aorta	linked to eQTL
1	3857732	rs12722891	CEP104	Artery aorta	linked to eQTL
1	203186436	rs879087330	CHI3L1	Artery aorta	linked to eQTL
1	74733103	rs41289224	CRYZ	Artery aorta	eQTL
1	74733056	rs2345436	CRYZ	Artery aorta	eQTL
1	149843969	rs7531664	H2BC20P	Artery aorta	eQTL
1	202807977	rs112577603	KDM5B	Artery aorta	linked to eQTL
1	22025615	rs11801382	LINC00339	Artery aorta	linked to eQTL
1	22025454	rs61778042	LINC00339	Artery aorta	linked to eQTL
1	88991904	rs6660788	RBMXL1	Artery aorta	linked to eQTL
1	88992837	rs1057326334	RBMXL1	Artery aorta	linked to eQTL
1	88992832	rs938892705	RBMXL1	Artery aorta	linked to eQTL
1	149927497	rs45548131	SF3B4	Artery aorta	linked to eQTL
1	247103972	rs4925692	ZNF669	Artery aorta	eQTL
1	22025547	rs2255282	CDC42	Artery aorta	eQTL
1	3856688	rs6424060	CEP104	Artery aorta	eQTL
1	155244682	rs12034326	GBA1	Artery aorta	eQTL
1	22025547	rs2255282	LINC00339	Artery aorta	eQTL
1	145927267	rs872786	RBM8A	Artery aorta	eQTL
1	109509517	rs2570972	AMIGO1	Artery aorta	eQTL
1	113905154	rs1217398	AP4B1	Artery aorta	eQTL
1	160862066	rs12046019	CD244	Artery aorta	linked to eQTL
1	160862069	rs11265499	CD244	Artery aorta	eQTL
1	160861863	rs12035537	CD244	Artery aorta	linked to eQTL
1	74733615	rs28568334	CRYZ	Artery aorta	eQTL
1	156601543	rs16837549	GPATCH4	Artery aorta	linked to eQTL
1	156601724	rs76072262	GPATCH4	Artery aorta	linked to eQTL
1	156601451	rs16837546	GPATCH4	Artery aorta	linked to eQTL
1	156602147	rs78720142	GPATCH4	Artery aorta	linked to eQTL
1	88992014	rs10922534	KYAT3	Artery aorta	eQTL
1	165630412	rs10918223	MGST3	Artery aorta	eQTL
1	165630621	rs12040685	MGST3	Artery aorta	eQTL
1	165631369	rs4147594	MGST3	Artery aorta	linked to eQTL
1	165630314	rs6694924	MGST3	Artery aorta	linked to eQTL
1	165631030	rs4147593	MGST3	Artery aorta	linked to eQTL
1	112674689	rs3748655	MOV10	Artery aorta	eQTL
1	156602147	rs78720142	NAXE	Artery aorta	linked to eQTL
1	156601724	rs76072262	NAXE	Artery aorta	linked to eQTL
1	156601543	rs16837549	NAXE	Artery aorta	linked to eQTL
1	61742713	rs192133670	PATJ	Artery aorta	eQTL
1	88992014	rs10922534	RBMXL1	Artery aorta	eQTL
1	100895128	rs3806163	SLC30A7	Artery aorta	linked to eQTL
1	45010817	rs3806405	UROD	Artery aorta	linked to eQTL
1	155063135	rs3806256	ADAM15	Artery aorta	eQTL
1	93180650	rs2297707	CCDC18	Artery aorta	linked to eQTL
1	3857024	rs7542369	CEP104	Artery aorta	eQTL
1	3856982	rs12145238	CEP104	Artery aorta	linked to eQTL
1	147242938	rs1890043	CHD1L	Artery aorta	linked to eQTL
1	200669900	rs111820047	DDX59	Artery aorta	linked to eQTL
1	200669719	rs6661240	DDX59	Artery aorta	linked to eQTL
1	200670028	rs6688581	DDX59	Artery aorta	eQTL
1	244970277	rs1489743644	EFCAB2	Artery aorta	linked to eQTL
1	244970693	rs1479398750	EFCAB2	Artery aorta	linked to eQTL
1	244970272	rs1222658003	EFCAB2	Artery aorta	linked to eQTL
1	52602758	rs12089784	GPX7	Artery aorta	eQTL
1	52602242	rs11810754	GPX7	Artery aorta	eQTL
1	156728473	rs3806415	ISG20L2	Artery aorta	eQTL
1	156728473	rs3806415	METTL25B	Artery aorta	eQTL
1	1407565	rs34442823	MRPL20	Artery aorta	eQTL
1	21439960	rs1976403	NBPF3	Artery aorta	linked to eQTL
1	21440283	rs113548640	NBPF3	Artery aorta	linked to eQTL
1	21440170	rs1566523	NBPF3	Artery aorta	eQTL
1	26169964	rs2232648	ZNF593	Artery aorta	linked to eQTL
1	26169879	rs2232646	ZNF593	Artery aorta	linked to eQTL
1	26169964	rs2232648	ZNF593OS	Artery aorta	linked to eQTL
1	26169879	rs2232646	ZNF593OS	Artery aorta	linked to eQTL
1	119648206	rs1390099608	ZNF697	Artery aorta	linked to eQTL
1	28247324	rs492554	ATP5IF1	Artery aorta	eQTL
1	20589745	rs66731853	CDA	Artery aorta	eQTL
1	20588679	rs532545	CDA	Artery aorta	eQTL
1	201506265	rs3753989	CSRP1	Artery aorta	eQTL
1	201506265	rs3753989	CSRP1-AS1	Artery aorta	eQTL
1	244970360	rs61844237	EFCAB2	Artery aorta	eQTL
1	244970698	rs1284101965	EFCAB2	Artery aorta	linked to eQTL
1	37996149	rs67631072	FHL3	Artery aorta	eQTL
1	37997024	rs944670179	FHL3	Artery aorta	linked to eQTL
1	22024341	rs2473307	LINC00339	Artery aorta	linked to eQTL
1	145928206	rs116060188	LIX1L-AS1	Artery aorta	linked to eQTL
1	165630742	rs4147591	MGST3	Artery aorta	linked to eQTL
1	165630453	rs943154412	MGST3	Artery aorta	linked to eQTL
1	1631358	rs1385348383	MIB2	Artery aorta	linked to eQTL
1	46604058	rs10890407	MKNK1	Artery aorta	linked to eQTL
1	145928206	rs116060188	RBM8A	Artery aorta	linked to eQTL
1	154155073	rs114697636	TPM3	Artery aorta	eQTL
1	75724403	rs1331954019	ACADM	Artery aorta	linked to eQTL
1	160861833	rs59712018	CD244	Artery aorta	linked to eQTL
1	3856687	rs4648427	CEP104	Artery aorta	linked to eQTL
1	3857985	rs12127619	CEP104	Artery aorta	linked to eQTL
1	111139685	rs1043096	CEPT1	Artery aorta	linked to eQTL
1	147242631	rs1890041	CHD1L	Artery aorta	eQTL
1	11847546	rs5064	CLCN6	Artery aorta	linked to eQTL
1	111139685	rs1043096	DRAM2	Artery aorta	linked to eQTL
1	161039733	rs3737787	F11R	Artery aorta	linked to eQTL
1	25431928	rs873309	MACO1	Artery aorta	linked to eQTL
1	21440603	rs4654745	NBPF3	Artery aorta	eQTL
1	150010677	rs3738320	OTUD7B	Artery aorta	linked to eQTL
1	205813590	rs9438393	SLC41A1	Artery aorta	eQTL
1	1575421	rs7519837	SSU72	Artery aorta	eQTL
1	212792127	rs3738798	TATDN3	Artery aorta	linked to eQTL
1	19074911	rs2281748	UBR4	Artery aorta	eQTL
1	161039733	rs3737787	USF1	Artery aorta	linked to eQTL
1	247103575	rs10924917	ZNF669	Artery aorta	linked to eQTL
1	247103570	rs12080836	ZNF669	Artery aorta	linked to eQTL
1	147225363	rs2289575	FMO5	Artery aorta	eQTL
1	155978084	rs928596	ARHGEF2	Artery aorta	linked to eQTL
1	155978139	rs1889533	ARHGEF2	Artery aorta	linked to eQTL
1	44814164	rs113223337	BTBD19	Artery aorta	linked to eQTL
1	160838686	rs1319651	CD244	Artery aorta	linked to eQTL
1	20589587	rs589942	CDA	Artery aorta	linked to eQTL
1	37995951	rs111946396	FHL3	Artery aorta	linked to eQTL
1	88992007	rs6660894	KYAT3	Artery aorta	linked to eQTL
1	88992009	rs6675968	KYAT3	Artery aorta	linked to eQTL
1	25563141	rs6687605	LDLRAP1	Artery aorta	linked to eQTL
1	26921784	rs41307925	NUDC	Artery aorta	eQTL
1	88992007	rs6660894	RBMXL1	Artery aorta	linked to eQTL
1	88992009	rs6675968	RBMXL1	Artery aorta	linked to eQTL
1	1227161	rs80322353	SDF4	Artery aorta	linked to eQTL
1	67053650	rs2251004	SLC35D1	Artery aorta	eQTL
1	37474606	rs555847817	ZC3H12A-DT	Artery aorta	linked to eQTL
1	37473799	rs114886934	ZC3H12A-DT	Artery aorta	linked to eQTL
1	161038782	rs3766383	F11R	Artery coronary	eQTL
1	161039170	rs7534321	F11R	Artery coronary	linked to eQTL
1	74197776	rs1176749566	FPGT	Artery coronary	linked to eQTL
1	74198465	rs4422957	FPGT	Artery coronary	linked to eQTL
1	25563698	rs28969504	LDLRAP1	Artery coronary	eQTL
1	25563559	rs6661159	LDLRAP1	Artery coronary	eQTL
1	25563426	rs6701596	LDLRAP1	Artery coronary	eQTL
1	43389875	rs839752	MED8	Artery coronary	eQTL
1	43389907	rs839753	MED8	Artery coronary	linked to eQTL
1	39738752	rs7548120	PPIE	Artery coronary	eQTL
1	161038782	rs3766383	USF1	Artery coronary	eQTL
1	161039170	rs7534321	USF1	Artery coronary	linked to eQTL
1	37474837	rs2783730	ZC3H12A-DT	Artery coronary	eQTL
1	37474756	rs2660566	ZC3H12A-DT	Artery coronary	linked to eQTL
1	74733103	rs41289224	CRYZ	Artery coronary	eQTL
1	74733056	rs2345436	CRYZ	Artery coronary	eQTL
1	74198025	rs11806946	FPGT	Artery coronary	eQTL
1	206588606	rs11589	RASSF5	Artery coronary	eQTL
1	88991904	rs6660788	RBMXL1	Artery coronary	linked to eQTL
1	88992837	rs1057326334	RBMXL1	Artery coronary	linked to eQTL
1	88992832	rs938892705	RBMXL1	Artery coronary	linked to eQTL
1	247103972	rs4925692	ZNF669	Artery coronary	eQTL
1	1309465	rs150971662	ACAP3	Artery coronary	linked to eQTL
1	109509517	rs2570972	AMIGO1	Artery coronary	eQTL
1	74733615	rs28568334	CRYZ	Artery coronary	eQTL
1	42817057	rs970062614	ERMAP	Artery coronary	linked to eQTL
1	88992014	rs10922534	KYAT3	Artery coronary	eQTL
1	88992014	rs10922534	RBMXL1	Artery coronary	eQTL
1	93180650	rs2297707	CCDC18	Artery coronary	linked to eQTL
1	147242938	rs1890043	CHD1L	Artery coronary	linked to eQTL
1	234373513	rs10910420	COA6-AS1	Artery coronary	eQTL
1	234372789	rs73099929	COA6-AS1	Artery coronary	linked to eQTL
1	200669900	rs111820047	DDX59	Artery coronary	linked to eQTL
1	200669719	rs6661240	DDX59	Artery coronary	linked to eQTL
1	200670028	rs6688581	DDX59	Artery coronary	eQTL
1	244970277	rs1489743644	EFCAB2	Artery coronary	linked to eQTL
1	244970693	rs1479398750	EFCAB2	Artery coronary	linked to eQTL
1	244970272	rs1222658003	EFCAB2	Artery coronary	linked to eQTL
1	52602758	rs12089784	GPX7	Artery coronary	eQTL
1	52602242	rs11810754	GPX7	Artery coronary	eQTL
1	21439960	rs1976403	NBPF3	Artery coronary	linked to eQTL
1	21440283	rs113548640	NBPF3	Artery coronary	linked to eQTL
1	21440170	rs1566523	NBPF3	Artery coronary	eQTL
1	37990434	rs4072980	SF3A3	Artery coronary	eQTL
1	20589951	rs588485	CDA	Artery coronary	eQTL
1	20589745	rs66731853	CDA	Artery coronary	eQTL
1	20588679	rs532545	CDA	Artery coronary	eQTL
1	244970360	rs61844237	EFCAB2	Artery coronary	eQTL
1	244970698	rs1284101965	EFCAB2	Artery coronary	linked to eQTL
1	37996149	rs67631072	FHL3	Artery coronary	eQTL
1	37997024	rs944670179	FHL3	Artery coronary	linked to eQTL
1	37990219	rs4360494	SF3A3	Artery coronary	eQTL
1	154155073	rs114697636	TPM3	Artery coronary	eQTL
1	3891607	rs6701422	C1orf174	Artery coronary	eQTL
1	111139685	rs1043096	CEPT1	Artery coronary	linked to eQTL
1	147242631	rs1890041	CHD1L	Artery coronary	eQTL
1	111139685	rs1043096	DRAM2	Artery coronary	linked to eQTL
1	161039733	rs3737787	F11R	Artery coronary	linked to eQTL
1	21440603	rs4654745	NBPF3	Artery coronary	eQTL
1	39738494	rs7513045	PPIE	Artery coronary	eQTL
1	37989717	rs3935867	SF3A3	Artery coronary	linked to eQTL
1	43389907	rs839753	SZT2	Artery coronary	linked to eQTL
1	43389875	rs839752	SZT2	Artery coronary	eQTL
1	212792127	rs3738798	TATDN3	Artery coronary	linked to eQTL
1	161039733	rs3737787	USF1	Artery coronary	linked to eQTL
1	247103575	rs10924917	ZNF669	Artery coronary	linked to eQTL
1	247103570	rs12080836	ZNF669	Artery coronary	linked to eQTL
1	20589587	rs589942	CDA	Artery coronary	linked to eQTL
1	37995951	rs111946396	FHL3	Artery coronary	linked to eQTL
1	88992007	rs6660894	KYAT3	Artery coronary	linked to eQTL
1	88992009	rs6675968	KYAT3	Artery coronary	linked to eQTL
1	25563141	rs6687605	LDLRAP1	Artery coronary	linked to eQTL
1	39739151	rs3738673	PPIE	Artery coronary	linked to eQTL
1	206589123	rs11539428	RASSF5	Artery coronary	linked to eQTL
1	88992007	rs6660894	RBMXL1	Artery coronary	linked to eQTL
1	88992009	rs6675968	RBMXL1	Artery coronary	linked to eQTL
1	37474606	rs555847817	ZC3H12A-DT	Artery coronary	linked to eQTL
1	37473799	rs114886934	ZC3H12A-DT	Artery coronary	linked to eQTL
1	11749345	rs11121820	AGTRAP	Artery tibial	linked to eQTL
1	16206610	rs221054	ARHGEF19	Artery tibial	linked to eQTL
1	16206353	rs221051	ARHGEF19	Artery tibial	linked to eQTL
1	16207507	rs221056	ARHGEF19	Artery tibial	linked to eQTL
1	202144707	rs4989100	ARL8A	Artery tibial	eQTL
1	85276472	rs78416998	BCL10	Artery tibial	linked to eQTL
1	167455687	rs2949661	CD247	Artery tibial	eQTL
1	3856811	rs529748592	CEP104	Artery tibial	linked to eQTL
1	203186870	rs10399805	CHI3L1	Artery tibial	linked to eQTL
1	161038782	rs3766383	F11R	Artery tibial	eQTL
1	161039170	rs7534321	F11R	Artery tibial	linked to eQTL
1	84506594	rs6676502	GNG5	Artery tibial	linked to eQTL
1	84507134	rs6704452	GNG5	Artery tibial	linked to eQTL
1	111754860	rs197388	INKA2	Artery tibial	linked to eQTL
1	43389875	rs839752	MED8	Artery tibial	eQTL
1	43389907	rs839753	MED8	Artery tibial	linked to eQTL
1	228213933	rs935892186	OBSCN	Artery tibial	linked to eQTL
1	39738752	rs7548120	PPIE	Artery tibial	eQTL
1	167630983	rs3738222	RCSD1	Artery tibial	linked to eQTL
1	167630346	rs3738221	RCSD1	Artery tibial	eQTL
1	228487869	rs61827301	RNF187	Artery tibial	eQTL
1	153633911	rs1888115	S100A13	Artery tibial	linked to eQTL
1	153634640	rs28446042	S100A13	Artery tibial	linked to eQTL
1	153634638	rs28635401	S100A13	Artery tibial	linked to eQTL
1	53090860	rs2306461	SLC1A7	Artery tibial	eQTL
1	84507134	rs6704452	SPATA1	Artery tibial	linked to eQTL
1	84506594	rs6676502	SPATA1	Artery tibial	linked to eQTL
1	1574445	rs6666293	SSU72	Artery tibial	linked to eQTL
1	26306896	rs4233460	UBXN11	Artery tibial	linked to eQTL
1	161038782	rs3766383	USF1	Artery tibial	eQTL
1	161039170	rs7534321	USF1	Artery tibial	linked to eQTL
1	3649869	rs1004649	WRAP73	Artery tibial	linked to eQTL
1	37474837	rs2783730	ZC3H12A-DT	Artery tibial	eQTL
1	37474756	rs2660566	ZC3H12A-DT	Artery tibial	linked to eQTL
1	1231719	rs912674364	B3GALT6	Artery tibial	linked to eQTL
1	3857748	rs12726906	CEP104	Artery tibial	linked to eQTL
1	3857732	rs12722891	CEP104	Artery tibial	linked to eQTL
1	203186436	rs879087330	CHI3L1	Artery tibial	linked to eQTL
1	8871090	rs2274971	ENO1	Artery tibial	eQTL
1	113929699	rs35024348	HIPK1	Artery tibial	eQTL
1	175193132	rs3753559	KIAA0040	Artery tibial	linked to eQTL
1	23168176	rs187788587	LUZP1	Artery tibial	linked to eQTL
1	9688387	rs6669509	PIK3CD	Artery tibial	eQTL
1	88991904	rs6660788	RBMXL1	Artery tibial	linked to eQTL
1	88992837	rs1057326334	RBMXL1	Artery tibial	linked to eQTL
1	88992832	rs938892705	RBMXL1	Artery tibial	linked to eQTL
1	153635155	rs28379831	S100A13	Artery tibial	eQTL
1	1231719	rs912674364	SDF4	Artery tibial	linked to eQTL
1	214281549	rs1016303665	SMYD2	Artery tibial	linked to eQTL
1	25361785	rs9689	TMEM50A	Artery tibial	eQTL
1	209756234	rs2272867	TRAF3IP3	Artery tibial	eQTL
1	209755954	rs627670	TRAF3IP3	Artery tibial	linked to eQTL
1	247103972	rs4925692	ZNF669	Artery tibial	eQTL
1	3856688	rs6424060	CEP104	Artery tibial	eQTL
1	153634375	rs28580554	CHTOP	Artery tibial	eQTL
1	53197151	rs72673121	CPT2	Artery tibial	eQTL
1	9235096	rs184437520	H6PD	Artery tibial	linked to eQTL
1	145927267	rs872786	RBM8A	Artery tibial	eQTL
1	167630296	rs3738220	RCSD1	Artery tibial	eQTL
1	8424168	rs159961	RERE	Artery tibial	linked to eQTL
1	214281588	rs12754081	SMYD2	Artery tibial	eQTL
1	109509517	rs2570972	AMIGO1	Artery tibial	eQTL
1	113905154	rs1217398	AP4B1	Artery tibial	eQTL
1	1375207	rs572324697	AURKAIP1	Artery tibial	linked to eQTL
1	1375288	rs2242398	AURKAIP1	Artery tibial	linked to eQTL
1	1374801	rs112533928	AURKAIP1	Artery tibial	eQTL
1	150765721	rs1136774	CTSS	Artery tibial	eQTL
1	9234844	rs3752547	H6PD	Artery tibial	linked to eQTL
1	88992014	rs10922534	KYAT3	Artery tibial	eQTL
1	235866745	rs3738521	LYST	Artery tibial	linked to eQTL
1	165630412	rs10918223	MGST3	Artery tibial	eQTL
1	165630621	rs12040685	MGST3	Artery tibial	eQTL
1	165631369	rs4147594	MGST3	Artery tibial	linked to eQTL
1	165630314	rs6694924	MGST3	Artery tibial	linked to eQTL
1	165631030	rs4147593	MGST3	Artery tibial	linked to eQTL
1	61742713	rs192133670	PATJ	Artery tibial	eQTL
1	88992014	rs10922534	RBMXL1	Artery tibial	eQTL
1	228486873	rs6684355	RNF187	Artery tibial	linked to eQTL
1	100895128	rs3806163	SLC30A7	Artery tibial	linked to eQTL
1	26306842	rs59770825	UBXN11	Artery tibial	linked to eQTL
1	26285806	rs11579630	UBXN11	Artery tibial	linked to eQTL
1	45010817	rs3806405	UROD	Artery tibial	linked to eQTL
1	155063135	rs3806256	ADAM15	Artery tibial	eQTL
1	167456609	rs1891257	CD247	Artery tibial	linked to eQTL
1	3857024	rs7542369	CEP104	Artery tibial	eQTL
1	3856982	rs12145238	CEP104	Artery tibial	linked to eQTL
1	147242938	rs1890043	CHD1L	Artery tibial	linked to eQTL
1	234373513	rs10910420	COA6-AS1	Artery tibial	eQTL
1	234372789	rs73099929	COA6-AS1	Artery tibial	linked to eQTL
1	20651917	rs559542	DDOST	Artery tibial	eQTL
1	244970277	rs1489743644	EFCAB2	Artery tibial	linked to eQTL
1	244970693	rs1479398750	EFCAB2	Artery tibial	linked to eQTL
1	244970272	rs1222658003	EFCAB2	Artery tibial	linked to eQTL
1	52602758	rs12089784	GPX7	Artery tibial	eQTL
1	52602242	rs11810754	GPX7	Artery tibial	eQTL
1	9235385	rs9435144	H6PD	Artery tibial	linked to eQTL
1	206469649	rs192686451	IKBKE	Artery tibial	linked to eQTL
1	156728473	rs3806415	ISG20L2	Artery tibial	eQTL
1	175192794	rs10912903	KIAA0040	Artery tibial	linked to eQTL
1	23168827	rs115892653	LUZP1	Artery tibial	eQTL
1	235867701	rs4659610	LYST	Artery tibial	linked to eQTL
1	156728473	rs3806415	METTL25B	Artery tibial	eQTL
1	1407565	rs34442823	MRPL20	Artery tibial	eQTL
1	21439960	rs1976403	NBPF3	Artery tibial	linked to eQTL
1	21440283	rs113548640	NBPF3	Artery tibial	linked to eQTL
1	21440170	rs1566523	NBPF3	Artery tibial	eQTL
1	20651917	rs559542	PINK1	Artery tibial	eQTL
1	20651917	rs559542	PINK1-AS	Artery tibial	eQTL
1	37990434	rs4072980	SF3A3	Artery tibial	eQTL
1	26169964	rs2232648	ZNF593	Artery tibial	linked to eQTL
1	26169879	rs2232646	ZNF593	Artery tibial	linked to eQTL
1	26169964	rs2232648	ZNF593OS	Artery tibial	linked to eQTL
1	26169879	rs2232646	ZNF593OS	Artery tibial	linked to eQTL
1	119648206	rs1390099608	ZNF697	Artery tibial	linked to eQTL
1	28247324	rs492554	ATP5IF1	Artery tibial	eQTL
1	3747077	rs75438821	CCDC27	Artery tibial	eQTL
1	26319479	rs67402791	CD52	Artery tibial	eQTL
1	20589951	rs588485	CDA	Artery tibial	eQTL
1	20589745	rs66731853	CDA	Artery tibial	eQTL
1	20588679	rs532545	CDA	Artery tibial	eQTL
1	15617889	rs75354298	DDI2	Artery tibial	linked to eQTL
1	244970360	rs61844237	EFCAB2	Artery tibial	eQTL
1	244970698	rs1284101965	EFCAB2	Artery tibial	linked to eQTL
1	37996149	rs67631072	FHL3	Artery tibial	eQTL
1	37997024	rs944670179	FHL3	Artery tibial	linked to eQTL
1	175192713	rs2272784	KIAA0040	Artery tibial	linked to eQTL
1	145928206	rs116060188	LIX1L-AS1	Artery tibial	linked to eQTL
1	165630742	rs4147591	MGST3	Artery tibial	linked to eQTL
1	165630453	rs943154412	MGST3	Artery tibial	linked to eQTL
1	1631358	rs1385348383	MIB2	Artery tibial	linked to eQTL
1	145928206	rs116060188	RBM8A	Artery tibial	linked to eQTL
1	37990219	rs4360494	SF3A3	Artery tibial	eQTL
1	154155073	rs114697636	TPM3	Artery tibial	eQTL
1	26286444	rs12068212	UBXN11	Artery tibial	linked to eQTL
1	75724403	rs1331954019	ACADM	Artery tibial	linked to eQTL
1	3891607	rs6701422	C1orf174	Artery tibial	eQTL
1	26319315	rs11589222	CD52	Artery tibial	eQTL
1	3856687	rs4648427	CEP104	Artery tibial	linked to eQTL
1	3857985	rs12127619	CEP104	Artery tibial	linked to eQTL
1	111139685	rs1043096	CEPT1	Artery tibial	linked to eQTL
1	147242631	rs1890041	CHD1L	Artery tibial	eQTL
1	111139685	rs1043096	DRAM2	Artery tibial	linked to eQTL
1	161039733	rs3737787	F11R	Artery tibial	linked to eQTL
1	230281204	rs11800118	GALNT2	Artery tibial	linked to eQTL
1	230281207	rs10005	GALNT2	Artery tibial	linked to eQTL
1	9111428	rs373757030	GPR157	Artery tibial	linked to eQTL
1	23825912	rs12754130	HMGCL	Artery tibial	linked to eQTL
1	175192463	rs2272785	KIAA0040	Artery tibial	linked to eQTL
1	175193060	rs3753560	KIAA0040	Artery tibial	eQTL
1	21440603	rs4654745	NBPF3	Artery tibial	eQTL
1	2526571	rs143275045	PANK4	Artery tibial	eQTL
1	39738494	rs7513045	PPIE	Artery tibial	eQTL
1	37989717	rs3935867	SF3A3	Artery tibial	linked to eQTL
1	205813590	rs9438393	SLC41A1	Artery tibial	eQTL
1	1575421	rs7519837	SSU72	Artery tibial	eQTL
1	43389907	rs839753	SZT2	Artery tibial	linked to eQTL
1	43389875	rs839752	SZT2	Artery tibial	eQTL
1	212792127	rs3738798	TATDN3	Artery tibial	linked to eQTL
1	209755699	rs6540553	TRAF3IP3	Artery tibial	eQTL
1	156582056	rs6682716	TTC24	Artery tibial	eQTL
1	19074911	rs2281748	UBR4	Artery tibial	eQTL
1	26306837	rs868490266	UBXN11	Artery tibial	linked to eQTL
1	26307816	rs6659387	UBXN11	Artery tibial	linked to eQTL
1	26319315	rs11589222	UBXN11	Artery tibial	eQTL
1	161039733	rs3737787	USF1	Artery tibial	linked to eQTL
1	247103575	rs10924917	ZNF669	Artery tibial	linked to eQTL
1	247103570	rs12080836	ZNF669	Artery tibial	linked to eQTL
1	147225363	rs2289575	FMO5	Artery tibial	eQTL
1	1778549	rs985778659	NADK	Artery tibial	linked to eQTL
1	155978084	rs928596	ARHGEF2	Artery tibial	linked to eQTL
1	155978139	rs1889533	ARHGEF2	Artery tibial	linked to eQTL
1	26320235	rs1071849	CD52	Artery tibial	linked to eQTL
1	26320239	rs17645	CD52	Artery tibial	linked to eQTL
1	26319175	rs11247910	CD52	Artery tibial	linked to eQTL
1	20589587	rs589942	CDA	Artery tibial	linked to eQTL
1	231626594	rs3738398	DISC1	Artery tibial	eQTL
1	37995951	rs111946396	FHL3	Artery tibial	linked to eQTL
1	113928567	rs1000528	HIPK1	Artery tibial	linked to eQTL
1	88992007	rs6660894	KYAT3	Artery tibial	linked to eQTL
1	88992009	rs6675968	KYAT3	Artery tibial	linked to eQTL
1	235867341	rs7548449	LYST	Artery tibial	linked to eQTL
1	39739151	rs3738673	PPIE	Artery tibial	linked to eQTL
1	212285049	rs2236598	PPP2R5A	Artery tibial	linked to eQTL
1	212285041	rs968531	PPP2R5A	Artery tibial	linked to eQTL
1	212284975	rs968532	PPP2R5A	Artery tibial	linked to eQTL
1	88992007	rs6660894	RBMXL1	Artery tibial	linked to eQTL
1	88992009	rs6675968	RBMXL1	Artery tibial	linked to eQTL
1	1231507	rs60252802	SDF4	Artery tibial	eQTL
1	156147793	rs72708271	SEMA4A	Artery tibial	linked to eQTL
1	108200270	rs554709	SLC25A24	Artery tibial	linked to eQTL
1	108200556	rs663481	SLC25A24	Artery tibial	linked to eQTL
1	108199501	rs547364	SLC25A24	Artery tibial	eQTL
1	26319175	rs11247910	UBXN11	Artery tibial	linked to eQTL
1	37474606	rs555847817	ZC3H12A-DT	Artery tibial	linked to eQTL
1	37473799	rs114886934	ZC3H12A-DT	Artery tibial	linked to eQTL
1	161038782	rs3766383	F11R	Brain amygdala	eQTL
1	161039170	rs7534321	F11R	Brain amygdala	linked to eQTL
1	74197776	rs1176749566	FPGT	Brain amygdala	linked to eQTL
1	74198465	rs4422957	FPGT	Brain amygdala	linked to eQTL
1	25563698	rs28969504	LDLRAP1	Brain amygdala	eQTL
1	25563559	rs6661159	LDLRAP1	Brain amygdala	eQTL
1	25563426	rs6701596	LDLRAP1	Brain amygdala	eQTL
1	39738752	rs7548120	PPIE	Brain amygdala	eQTL
1	161038782	rs3766383	USF1	Brain amygdala	eQTL
1	161039170	rs7534321	USF1	Brain amygdala	linked to eQTL
1	37474837	rs2783730	ZC3H12A-DT	Brain amygdala	eQTL
1	37474756	rs2660566	ZC3H12A-DT	Brain amygdala	linked to eQTL
1	74198025	rs11806946	FPGT	Brain amygdala	eQTL
1	44731139	rs114898411	RNU5D-1	Brain amygdala	linked to eQTL
1	1658866	rs7547516	SLC35E2B	Brain amygdala	eQTL
1	1659220	rs9661500	SLC35E2B	Brain amygdala	linked to eQTL
1	1659060	rs79113395	SLC35E2B	Brain amygdala	eQTL
1	1659114	rs7534581	SLC35E2B	Brain amygdala	linked to eQTL
1	109509517	rs2570972	AMIGO1	Brain amygdala	eQTL
1	120415426	rs1341437614	NBPF8	Brain amygdala	eQTL
1	120415407	rs1327049432	NBPF8	Brain amygdala	eQTL
1	200669900	rs111820047	DDX59	Brain amygdala	linked to eQTL
1	200669719	rs6661240	DDX59	Brain amygdala	linked to eQTL
1	200670028	rs6688581	DDX59	Brain amygdala	eQTL
1	244970277	rs1489743644	EFCAB2	Brain amygdala	linked to eQTL
1	244970693	rs1479398750	EFCAB2	Brain amygdala	linked to eQTL
1	244970272	rs1222658003	EFCAB2	Brain amygdala	linked to eQTL
1	2411755	rs2494597	PEX10	Brain amygdala	linked to eQTL
1	1659065	rs6604980	SLC35E2B	Brain amygdala	linked to eQTL
1	26169964	rs2232648	ZNF593	Brain amygdala	linked to eQTL
1	26169879	rs2232646	ZNF593	Brain amygdala	linked to eQTL
1	26169964	rs2232648	ZNF593OS	Brain amygdala	linked to eQTL
1	26169879	rs2232646	ZNF593OS	Brain amygdala	linked to eQTL
1	28247324	rs492554	ATP5IF1	Brain amygdala	eQTL
1	244970360	rs61844237	EFCAB2	Brain amygdala	eQTL
1	244970698	rs1284101965	EFCAB2	Brain amygdala	linked to eQTL
1	3891607	rs6701422	C1orf174	Brain amygdala	eQTL
1	111185988	rs3818797	CEPT1	Brain amygdala	eQTL
1	161039733	rs3737787	F11R	Brain amygdala	linked to eQTL
1	39738494	rs7513045	PPIE	Brain amygdala	eQTL
1	205813590	rs9438393	SLC41A1	Brain amygdala	eQTL
1	1575421	rs7519837	SSU72	Brain amygdala	eQTL
1	161039733	rs3737787	USF1	Brain amygdala	linked to eQTL
1	147225363	rs2289575	FMO5	Brain amygdala	eQTL
1	19227605	rs7515397	EMC1	Brain amygdala	eQTL
1	25563141	rs6687605	LDLRAP1	Brain amygdala	linked to eQTL
1	37474606	rs555847817	ZC3H12A-DT	Brain amygdala	linked to eQTL
1	37473799	rs114886934	ZC3H12A-DT	Brain amygdala	linked to eQTL
1	202144707	rs4989100	ARL8A	Brain anterior cingulate cortex	eQTL
1	25563698	rs28969504	LDLRAP1	Brain anterior cingulate cortex	eQTL
1	25563559	rs6661159	LDLRAP1	Brain anterior cingulate cortex	eQTL
1	25563426	rs6701596	LDLRAP1	Brain anterior cingulate cortex	eQTL
1	39738752	rs7548120	PPIE	Brain anterior cingulate cortex	eQTL
1	151540326	rs16833376	TUFT1	Brain anterior cingulate cortex	linked to eQTL
1	37474837	rs2783730	ZC3H12A-DT	Brain anterior cingulate cortex	eQTL
1	37474756	rs2660566	ZC3H12A-DT	Brain anterior cingulate cortex	linked to eQTL
1	16889487	rs3738617	LOC105376805	Brain anterior cingulate cortex	linked to eQTL
1	16888946	rs11806827	LOC105376805	Brain anterior cingulate cortex	linked to eQTL
1	16889640	rs6684252	LOC105376805	Brain anterior cingulate cortex	linked to eQTL
1	16889172	rs11801249	LOC105376805	Brain anterior cingulate cortex	linked to eQTL
1	36157129	rs272834	MAP7D1	Brain anterior cingulate cortex	eQTL
1	1658866	rs7547516	SLC35E2B	Brain anterior cingulate cortex	eQTL
1	1659220	rs9661500	SLC35E2B	Brain anterior cingulate cortex	linked to eQTL
1	1659060	rs79113395	SLC35E2B	Brain anterior cingulate cortex	eQTL
1	1659114	rs7534581	SLC35E2B	Brain anterior cingulate cortex	linked to eQTL
1	247103972	rs4925692	ZNF669	Brain anterior cingulate cortex	eQTL
1	147646379	rs12045115	ACP6	Brain anterior cingulate cortex	eQTL
1	155063135	rs3806256	ADAM15	Brain anterior cingulate cortex	eQTL
1	234373513	rs10910420	COA6-AS1	Brain anterior cingulate cortex	eQTL
1	234372789	rs73099929	COA6-AS1	Brain anterior cingulate cortex	linked to eQTL
1	200669900	rs111820047	DDX59	Brain anterior cingulate cortex	linked to eQTL
1	200669719	rs6661240	DDX59	Brain anterior cingulate cortex	linked to eQTL
1	200670028	rs6688581	DDX59	Brain anterior cingulate cortex	eQTL
1	244970277	rs1489743644	EFCAB2	Brain anterior cingulate cortex	linked to eQTL
1	244970693	rs1479398750	EFCAB2	Brain anterior cingulate cortex	linked to eQTL
1	244970272	rs1222658003	EFCAB2	Brain anterior cingulate cortex	linked to eQTL
1	206469649	rs192686451	IKBKE	Brain anterior cingulate cortex	linked to eQTL
1	1407565	rs34442823	MRPL20	Brain anterior cingulate cortex	eQTL
1	1659065	rs6604980	SLC35E2B	Brain anterior cingulate cortex	linked to eQTL
1	26169964	rs2232648	ZNF593	Brain anterior cingulate cortex	linked to eQTL
1	26169879	rs2232646	ZNF593	Brain anterior cingulate cortex	linked to eQTL
1	26169964	rs2232648	ZNF593OS	Brain anterior cingulate cortex	linked to eQTL
1	26169879	rs2232646	ZNF593OS	Brain anterior cingulate cortex	linked to eQTL
1	28247324	rs492554	ATP5IF1	Brain anterior cingulate cortex	eQTL
1	244970360	rs61844237	EFCAB2	Brain anterior cingulate cortex	eQTL
1	244970698	rs1284101965	EFCAB2	Brain anterior cingulate cortex	linked to eQTL
1	111139685	rs1043096	CEPT1	Brain anterior cingulate cortex	linked to eQTL
1	111139685	rs1043096	DRAM2	Brain anterior cingulate cortex	linked to eQTL
1	16889738	rs7412012	LOC105376805	Brain anterior cingulate cortex	linked to eQTL
1	16889585	rs3738618	LOC105376805	Brain anterior cingulate cortex	eQTL
1	16889000	rs1970002	LOC105376805	Brain anterior cingulate cortex	linked to eQTL
1	39738494	rs7513045	PPIE	Brain anterior cingulate cortex	eQTL
1	206587144	rs7525135	RASSF5	Brain anterior cingulate cortex	linked to eQTL
1	205813590	rs9438393	SLC41A1	Brain anterior cingulate cortex	eQTL
1	156582056	rs6682716	TTC24	Brain anterior cingulate cortex	eQTL
1	19074911	rs2281748	UBR4	Brain anterior cingulate cortex	eQTL
1	247103575	rs10924917	ZNF669	Brain anterior cingulate cortex	linked to eQTL
1	247103570	rs12080836	ZNF669	Brain anterior cingulate cortex	linked to eQTL
1	25563141	rs6687605	LDLRAP1	Brain anterior cingulate cortex	linked to eQTL
1	206586643	rs10779488	RASSF5	Brain anterior cingulate cortex	eQTL
1	37474606	rs555847817	ZC3H12A-DT	Brain anterior cingulate cortex	linked to eQTL
1	37473799	rs114886934	ZC3H12A-DT	Brain anterior cingulate cortex	linked to eQTL
1	202144707	rs4989100	ARL8A	Brain caudate basal ganglia	eQTL
1	161038782	rs3766383	F11R	Brain caudate basal ganglia	eQTL
1	161039170	rs7534321	F11R	Brain caudate basal ganglia	linked to eQTL
1	74197776	rs1176749566	FPGT	Brain caudate basal ganglia	linked to eQTL
1	74198465	rs4422957	FPGT	Brain caudate basal ganglia	linked to eQTL
1	24187118	rs12094257	IFNLR1	Brain caudate basal ganglia	eQTL
1	1616048	rs111715097	MIB2	Brain caudate basal ganglia	linked to eQTL
1	39738752	rs7548120	PPIE	Brain caudate basal ganglia	eQTL
1	168225689	rs4656572	SFT2D2	Brain caudate basal ganglia	linked to eQTL
1	161038782	rs3766383	USF1	Brain caudate basal ganglia	eQTL
1	161039170	rs7534321	USF1	Brain caudate basal ganglia	linked to eQTL
1	1231719	rs912674364	B3GALT6	Brain caudate basal ganglia	linked to eQTL
1	74733103	rs41289224	CRYZ	Brain caudate basal ganglia	eQTL
1	74733056	rs2345436	CRYZ	Brain caudate basal ganglia	eQTL
1	74198025	rs11806946	FPGT	Brain caudate basal ganglia	eQTL
1	24187278	rs4090311	IFNLR1	Brain caudate basal ganglia	linked to eQTL
1	1231719	rs912674364	SDF4	Brain caudate basal ganglia	linked to eQTL
1	1658866	rs7547516	SLC35E2B	Brain caudate basal ganglia	eQTL
1	1659220	rs9661500	SLC35E2B	Brain caudate basal ganglia	linked to eQTL
1	1659060	rs79113395	SLC35E2B	Brain caudate basal ganglia	eQTL
1	1659114	rs7534581	SLC35E2B	Brain caudate basal ganglia	linked to eQTL
1	247103972	rs4925692	ZNF669	Brain caudate basal ganglia	eQTL
1	1309465	rs150971662	ACAP3	Brain caudate basal ganglia	linked to eQTL
1	20633737	rs45530340	PINK1	Brain caudate basal ganglia	linked to eQTL
1	109509517	rs2570972	AMIGO1	Brain caudate basal ganglia	eQTL
1	74733615	rs28568334	CRYZ	Brain caudate basal ganglia	eQTL
1	1615869	rs9726211	MIB2	Brain caudate basal ganglia	eQTL
1	120415426	rs1341437614	NBPF8	Brain caudate basal ganglia	eQTL
1	120415407	rs1327049432	NBPF8	Brain caudate basal ganglia	eQTL
1	155063135	rs3806256	ADAM15	Brain caudate basal ganglia	eQTL
1	147242938	rs1890043	CHD1L	Brain caudate basal ganglia	linked to eQTL
1	234373513	rs10910420	COA6-AS1	Brain caudate basal ganglia	eQTL
1	234372789	rs73099929	COA6-AS1	Brain caudate basal ganglia	linked to eQTL
1	200669900	rs111820047	DDX59	Brain caudate basal ganglia	linked to eQTL
1	200669719	rs6661240	DDX59	Brain caudate basal ganglia	linked to eQTL
1	200670028	rs6688581	DDX59	Brain caudate basal ganglia	eQTL
1	244970277	rs1489743644	EFCAB2	Brain caudate basal ganglia	linked to eQTL
1	244970693	rs1479398750	EFCAB2	Brain caudate basal ganglia	linked to eQTL
1	244970272	rs1222658003	EFCAB2	Brain caudate basal ganglia	linked to eQTL
1	206469649	rs192686451	IKBKE	Brain caudate basal ganglia	linked to eQTL
1	120415867	rs1287284991	NBPF8	Brain caudate basal ganglia	linked to eQTL
1	1659065	rs6604980	SLC35E2B	Brain caudate basal ganglia	linked to eQTL
1	26169964	rs2232648	ZNF593	Brain caudate basal ganglia	linked to eQTL
1	26169879	rs2232646	ZNF593	Brain caudate basal ganglia	linked to eQTL
1	26169964	rs2232648	ZNF593OS	Brain caudate basal ganglia	linked to eQTL
1	26169879	rs2232646	ZNF593OS	Brain caudate basal ganglia	linked to eQTL
1	119648206	rs1390099608	ZNF697	Brain caudate basal ganglia	linked to eQTL
1	28247324	rs492554	ATP5IF1	Brain caudate basal ganglia	eQTL
1	244970360	rs61844237	EFCAB2	Brain caudate basal ganglia	eQTL
1	244970698	rs1284101965	EFCAB2	Brain caudate basal ganglia	linked to eQTL
1	180154450	rs61828286	QSOX1	Brain caudate basal ganglia	linked to eQTL
1	180155315	rs3820312	QSOX1	Brain caudate basal ganglia	linked to eQTL
1	180155244	rs35481032	QSOX1	Brain caudate basal ganglia	eQTL
1	111139685	rs1043096	CEPT1	Brain caudate basal ganglia	linked to eQTL
1	147242631	rs1890041	CHD1L	Brain caudate basal ganglia	eQTL
1	111139685	rs1043096	DRAM2	Brain caudate basal ganglia	linked to eQTL
1	161039733	rs3737787	F11R	Brain caudate basal ganglia	linked to eQTL
1	151199433	rs6695901	PIP5K1A	Brain caudate basal ganglia	linked to eQTL
1	39738494	rs7513045	PPIE	Brain caudate basal ganglia	eQTL
1	205813590	rs9438393	SLC41A1	Brain caudate basal ganglia	eQTL
1	179295156	rs10798656	SOAT1	Brain caudate basal ganglia	linked to eQTL
1	212792127	rs3738798	TATDN3	Brain caudate basal ganglia	linked to eQTL
1	161039733	rs3737787	USF1	Brain caudate basal ganglia	linked to eQTL
1	247103575	rs10924917	ZNF669	Brain caudate basal ganglia	linked to eQTL
1	247103570	rs12080836	ZNF669	Brain caudate basal ganglia	linked to eQTL
1	26374694	rs12037508	ZNF683	Brain caudate basal ganglia	linked to eQTL
1	147225363	rs2289575	FMO5	Brain caudate basal ganglia	eQTL
1	1000335	rs3128114	ISG15	Brain caudate basal ganglia	linked to eQTL
1	11980146	rs2236053	MFN2	Brain caudate basal ganglia	eQTL
1	11980422	rs2180183	MFN2	Brain caudate basal ganglia	linked to eQTL
1	206586643	rs10779488	RASSF5	Brain caudate basal ganglia	eQTL
1	1231507	rs60252802	SDF4	Brain caudate basal ganglia	eQTL
1	16206610	rs221054	ARHGEF19	Brain cerebellar hemisphere	linked to eQTL
1	16206353	rs221051	ARHGEF19	Brain cerebellar hemisphere	linked to eQTL
1	16207507	rs221056	ARHGEF19	Brain cerebellar hemisphere	linked to eQTL
1	202144707	rs4989100	ARL8A	Brain cerebellar hemisphere	eQTL
1	15525174	rs1039627808	CASP9	Brain cerebellar hemisphere	linked to eQTL
1	15523988	rs4645985	CASP9	Brain cerebellar hemisphere	linked to eQTL
1	15524461	rs12060237	CASP9	Brain cerebellar hemisphere	eQTL
1	161038782	rs3766383	F11R	Brain cerebellar hemisphere	eQTL
1	161039170	rs7534321	F11R	Brain cerebellar hemisphere	linked to eQTL
1	25819427	rs3952856	LOC646471	Brain cerebellar hemisphere	linked to eQTL
1	25820048	rs2223224	LOC646471	Brain cerebellar hemisphere	linked to eQTL
1	25820048	rs2223224	MTFR1L	Brain cerebellar hemisphere	linked to eQTL
1	25819427	rs3952856	MTFR1L	Brain cerebellar hemisphere	linked to eQTL
1	39738752	rs7548120	PPIE	Brain cerebellar hemisphere	eQTL
1	153633911	rs1888115	S100A13	Brain cerebellar hemisphere	linked to eQTL
1	153634640	rs28446042	S100A13	Brain cerebellar hemisphere	linked to eQTL
1	153634638	rs28635401	S100A13	Brain cerebellar hemisphere	linked to eQTL
1	15835341	rs4661661	SPEN-AS1	Brain cerebellar hemisphere	linked to eQTL
1	230978719	rs76376323	TTC13	Brain cerebellar hemisphere	linked to eQTL
1	230978849	rs11122174	TTC13	Brain cerebellar hemisphere	eQTL
1	230978150	rs12757827	TTC13	Brain cerebellar hemisphere	linked to eQTL
1	230978250	rs12759183	TTC13	Brain cerebellar hemisphere	linked to eQTL
1	161038782	rs3766383	USF1	Brain cerebellar hemisphere	eQTL
1	161039170	rs7534321	USF1	Brain cerebellar hemisphere	linked to eQTL
1	161044656	rs1556260	USF1	Brain cerebellar hemisphere	linked to eQTL
1	223993001	rs11799993	GTF2IP20	Brain cerebellar hemisphere	linked to eQTL
1	113929699	rs35024348	HIPK1	Brain cerebellar hemisphere	eQTL
1	5991819	rs186536883	KCNAB2	Brain cerebellar hemisphere	linked to eQTL
1	88991904	rs6660788	RBMXL1	Brain cerebellar hemisphere	linked to eQTL
1	88992837	rs1057326334	RBMXL1	Brain cerebellar hemisphere	linked to eQTL
1	88992832	rs938892705	RBMXL1	Brain cerebellar hemisphere	linked to eQTL
1	248810964	rs4307600	SH3BP5L	Brain cerebellar hemisphere	eQTL
1	1658866	rs7547516	SLC35E2B	Brain cerebellar hemisphere	eQTL
1	1659220	rs9661500	SLC35E2B	Brain cerebellar hemisphere	linked to eQTL
1	1659060	rs79113395	SLC35E2B	Brain cerebellar hemisphere	eQTL
1	1659114	rs7534581	SLC35E2B	Brain cerebellar hemisphere	linked to eQTL
1	179082871	rs2274227	TOR3A	Brain cerebellar hemisphere	eQTL
1	247103972	rs4925692	ZNF669	Brain cerebellar hemisphere	eQTL
1	153634375	rs28580554	CHTOP	Brain cerebellar hemisphere	eQTL
1	53197151	rs72673121	CPT2	Brain cerebellar hemisphere	eQTL
1	9235096	rs184437520	H6PD	Brain cerebellar hemisphere	linked to eQTL
1	20633737	rs45530340	PINK1	Brain cerebellar hemisphere	linked to eQTL
1	161044937	rs2516837	USF1	Brain cerebellar hemisphere	linked to eQTL
1	113905154	rs1217398	AP4B1	Brain cerebellar hemisphere	eQTL
1	184037758	rs1887281	COLGALT2	Brain cerebellar hemisphere	linked to eQTL
1	184036994	rs74767794	COLGALT2	Brain cerebellar hemisphere	linked to eQTL
1	184037415	rs114661926	COLGALT2	Brain cerebellar hemisphere	eQTL
1	184037463	rs574046467	COLGALT2	Brain cerebellar hemisphere	linked to eQTL
1	45634650	rs10890333	GPBP1L1	Brain cerebellar hemisphere	linked to eQTL
1	9234844	rs3752547	H6PD	Brain cerebellar hemisphere	linked to eQTL
1	5992031	rs34031616	KCNAB2	Brain cerebellar hemisphere	linked to eQTL
1	5991863	rs11576872	KCNAB2	Brain cerebellar hemisphere	linked to eQTL
1	88992014	rs10922534	KYAT3	Brain cerebellar hemisphere	eQTL
1	165630412	rs10918223	MGST3	Brain cerebellar hemisphere	eQTL
1	165630621	rs12040685	MGST3	Brain cerebellar hemisphere	eQTL
1	165630223	rs10737515	MGST3	Brain cerebellar hemisphere	eQTL
1	165631369	rs4147594	MGST3	Brain cerebellar hemisphere	linked to eQTL
1	165630314	rs6694924	MGST3	Brain cerebellar hemisphere	linked to eQTL
1	165631030	rs4147593	MGST3	Brain cerebellar hemisphere	linked to eQTL
1	5992031	rs34031616	NPHP4	Brain cerebellar hemisphere	linked to eQTL
1	5991863	rs11576872	NPHP4	Brain cerebellar hemisphere	linked to eQTL
1	225922198	rs751460056	PYCR2	Brain cerebellar hemisphere	linked to eQTL
1	88992014	rs10922534	RBMXL1	Brain cerebellar hemisphere	eQTL
1	26285806	rs11579630	UBXN11	Brain cerebellar hemisphere	linked to eQTL
1	155063135	rs3806256	ADAM15	Brain cerebellar hemisphere	eQTL
1	28236029	rs476843	ATP5IF1	Brain cerebellar hemisphere	eQTL
1	28236573	rs2078348	ATP5IF1	Brain cerebellar hemisphere	linked to eQTL
1	234373513	rs10910420	COA6-AS1	Brain cerebellar hemisphere	eQTL
1	234372789	rs73099929	COA6-AS1	Brain cerebellar hemisphere	linked to eQTL
1	20651917	rs559542	DDOST	Brain cerebellar hemisphere	eQTL
1	244970277	rs1489743644	EFCAB2	Brain cerebellar hemisphere	linked to eQTL
1	244970693	rs1479398750	EFCAB2	Brain cerebellar hemisphere	linked to eQTL
1	244970272	rs1222658003	EFCAB2	Brain cerebellar hemisphere	linked to eQTL
1	52602758	rs12089784	GPX7	Brain cerebellar hemisphere	eQTL
1	52602242	rs11810754	GPX7	Brain cerebellar hemisphere	eQTL
1	9235385	rs9435144	H6PD	Brain cerebellar hemisphere	linked to eQTL
1	1407565	rs34442823	MRPL20	Brain cerebellar hemisphere	eQTL
1	20651917	rs559542	PINK1	Brain cerebellar hemisphere	eQTL
1	20651917	rs559542	PINK1-AS	Brain cerebellar hemisphere	eQTL
1	1659065	rs6604980	SLC35E2B	Brain cerebellar hemisphere	linked to eQTL
1	26169964	rs2232648	ZNF593	Brain cerebellar hemisphere	linked to eQTL
1	26169879	rs2232646	ZNF593	Brain cerebellar hemisphere	linked to eQTL
1	26169964	rs2232648	ZNF593OS	Brain cerebellar hemisphere	linked to eQTL
1	26169879	rs2232646	ZNF593OS	Brain cerebellar hemisphere	linked to eQTL
1	52921707	rs7552139	ECHDC2	Brain cerebellar hemisphere	linked to eQTL
1	244970360	rs61844237	EFCAB2	Brain cerebellar hemisphere	eQTL
1	244970698	rs1284101965	EFCAB2	Brain cerebellar hemisphere	linked to eQTL
1	5991926	rs191884237	KCNAB2	Brain cerebellar hemisphere	linked to eQTL
1	183024303	rs10911195	LAMC1	Brain cerebellar hemisphere	eQTL
1	183023890	rs10911194	LAMC1	Brain cerebellar hemisphere	linked to eQTL
1	22024341	rs2473307	LINC00339	Brain cerebellar hemisphere	linked to eQTL
1	165630742	rs4147591	MGST3	Brain cerebellar hemisphere	linked to eQTL
1	165630453	rs943154412	MGST3	Brain cerebellar hemisphere	linked to eQTL
1	180155315	rs3820312	QSOX1	Brain cerebellar hemisphere	linked to eQTL
1	180155244	rs35481032	QSOX1	Brain cerebellar hemisphere	eQTL
1	154155073	rs114697636	TPM3	Brain cerebellar hemisphere	eQTL
1	26286444	rs12068212	UBXN11	Brain cerebellar hemisphere	linked to eQTL
1	28235741	rs479572	ATP5IF1	Brain cerebellar hemisphere	linked to eQTL
1	28235495	rs482249	ATP5IF1	Brain cerebellar hemisphere	linked to eQTL
1	28235725	rs2232717	ATP5IF1	Brain cerebellar hemisphere	linked to eQTL
1	28236165	rs12154	ATP5IF1	Brain cerebellar hemisphere	linked to eQTL
1	111139685	rs1043096	CEPT1	Brain cerebellar hemisphere	linked to eQTL
1	111139685	rs1043096	DRAM2	Brain cerebellar hemisphere	linked to eQTL
1	161039733	rs3737787	F11R	Brain cerebellar hemisphere	linked to eQTL
1	209674706	rs757986565	G0S2	Brain cerebellar hemisphere	linked to eQTL
1	223992649	rs11800372	GTF2IP20	Brain cerebellar hemisphere	linked to eQTL
1	151199433	rs6695901	PIP5K1A	Brain cerebellar hemisphere	linked to eQTL
1	39738494	rs7513045	PPIE	Brain cerebellar hemisphere	eQTL
1	205775010	rs708725	RAB29	Brain cerebellar hemisphere	eQTL
1	212792127	rs3738798	TATDN3	Brain cerebellar hemisphere	linked to eQTL
1	27877473	rs34402280	THEMIS2	Brain cerebellar hemisphere	linked to eQTL
1	27877470	rs34731385	THEMIS2	Brain cerebellar hemisphere	linked to eQTL
1	27877475	rs36074736	THEMIS2	Brain cerebellar hemisphere	linked to eQTL
1	19074911	rs2281748	UBR4	Brain cerebellar hemisphere	eQTL
1	161039733	rs3737787	USF1	Brain cerebellar hemisphere	linked to eQTL
1	247103575	rs10924917	ZNF669	Brain cerebellar hemisphere	linked to eQTL
1	247103570	rs12080836	ZNF669	Brain cerebellar hemisphere	linked to eQTL
1	25800711	rs879452451	SELENON	Brain cerebellar hemisphere	linked to eQTL
1	25800712	rs6676343	SELENON	Brain cerebellar hemisphere	linked to eQTL
1	225882982	rs12563427	TMEM63A	Brain cerebellar hemisphere	linked to eQTL
1	209806184	rs34743335	C1orf74	Brain cerebellar hemisphere	linked to eQTL
1	209806173	rs12403006	C1orf74	Brain cerebellar hemisphere	eQTL
1	209806268	rs7545538	C1orf74	Brain cerebellar hemisphere	eQTL
1	209806290	rs7545542	C1orf74	Brain cerebellar hemisphere	eQTL
1	15525181	rs4645980	CASP9	Brain cerebellar hemisphere	linked to eQTL
1	15524118	rs1052571	CASP9	Brain cerebellar hemisphere	linked to eQTL
1	15523602	rs10803388	CASP9	Brain cerebellar hemisphere	linked to eQTL
1	15523848	rs4645989	CASP9	Brain cerebellar hemisphere	linked to eQTL
1	182392027	rs116040694	GLUL	Brain cerebellar hemisphere	linked to eQTL
1	113928567	rs1000528	HIPK1	Brain cerebellar hemisphere	linked to eQTL
1	88992007	rs6660894	KYAT3	Brain cerebellar hemisphere	linked to eQTL
1	88992009	rs6675968	KYAT3	Brain cerebellar hemisphere	linked to eQTL
1	25820023	rs1127818	LOC646471	Brain cerebellar hemisphere	eQTL
1	25819429	rs3033473	LOC646471	Brain cerebellar hemisphere	linked to eQTL
1	88992007	rs6660894	RBMXL1	Brain cerebellar hemisphere	linked to eQTL
1	88992009	rs6675968	RBMXL1	Brain cerebellar hemisphere	linked to eQTL
1	169708416	rs755123041	SELL	Brain cerebellar hemisphere	linked to eQTL
1	202144707	rs4989100	ARL8A	Brain cerebellum	eQTL
1	161038782	rs3766383	F11R	Brain cerebellum	eQTL
1	161039170	rs7534321	F11R	Brain cerebellum	linked to eQTL
1	24187118	rs12094257	IFNLR1	Brain cerebellum	eQTL
1	25819427	rs3952856	LOC646471	Brain cerebellum	linked to eQTL
1	25820048	rs2223224	LOC646471	Brain cerebellum	linked to eQTL
1	25820048	rs2223224	MTFR1L	Brain cerebellum	linked to eQTL
1	25819427	rs3952856	MTFR1L	Brain cerebellum	linked to eQTL
1	46341287	rs11579255	NSUN4	Brain cerebellum	linked to eQTL
1	46340757	rs41293275	NSUN4	Brain cerebellum	linked to eQTL
1	46341031	rs10489769	NSUN4	Brain cerebellum	linked to eQTL
1	46340878	rs41293277	NSUN4	Brain cerebellum	linked to eQTL
1	153634640	rs28446042	S100A13	Brain cerebellum	linked to eQTL
1	153634638	rs28635401	S100A13	Brain cerebellum	linked to eQTL
1	53090860	rs2306461	SLC1A7	Brain cerebellum	eQTL
1	183472962	rs10911339	SMG7	Brain cerebellum	linked to eQTL
1	183471970	rs112259656	SMG7	Brain cerebellum	linked to eQTL
1	186376149	rs6425028	TPR	Brain cerebellum	linked to eQTL
1	230978719	rs76376323	TTC13	Brain cerebellum	linked to eQTL
1	230978849	rs11122174	TTC13	Brain cerebellum	eQTL
1	161038782	rs3766383	USF1	Brain cerebellum	eQTL
1	161039170	rs7534321	USF1	Brain cerebellum	linked to eQTL
1	85259349	rs75231029	C1orf52	Brain cerebellum	linked to eQTL
1	3842936	rs3765775	CEP104	Brain cerebellum	linked to eQTL
1	3843373	rs10909801	CEP104	Brain cerebellum	linked to eQTL
1	74733103	rs41289224	CRYZ	Brain cerebellum	eQTL
1	74733056	rs2345436	CRYZ	Brain cerebellum	eQTL
1	24187278	rs4090311	IFNLR1	Brain cerebellum	linked to eQTL
1	44731139	rs114898411	RNU5D-1	Brain cerebellum	linked to eQTL
1	153635155	rs28379831	S100A13	Brain cerebellum	eQTL
1	25361785	rs9689	TMEM50A	Brain cerebellum	eQTL
1	247103972	rs4925692	ZNF669	Brain cerebellum	eQTL
1	93345449	rs957910525	CCDC18-AS1	Brain cerebellum	linked to eQTL
1	153634375	rs28580554	CHTOP	Brain cerebellum	eQTL
1	93345449	rs957910525	DR1	Brain cerebellum	linked to eQTL
1	9235096	rs184437520	H6PD	Brain cerebellum	linked to eQTL
1	145927267	rs872786	RBM8A	Brain cerebellum	eQTL
1	113905154	rs1217398	AP4B1	Brain cerebellum	eQTL
1	74733615	rs28568334	CRYZ	Brain cerebellum	eQTL
1	9234844	rs3752547	H6PD	Brain cerebellum	linked to eQTL
1	236523914	rs142276267	LGALS8	Brain cerebellum	linked to eQTL
1	236524204	rs550734969	LGALS8	Brain cerebellum	linked to eQTL
1	165630412	rs10918223	MGST3	Brain cerebellum	eQTL
1	165630621	rs12040685	MGST3	Brain cerebellum	eQTL
1	165630223	rs10737515	MGST3	Brain cerebellum	eQTL
1	165630314	rs6694924	MGST3	Brain cerebellum	linked to eQTL
1	165631030	rs4147593	MGST3	Brain cerebellum	linked to eQTL
1	155063135	rs3806256	ADAM15	Brain cerebellum	eQTL
1	109621439	rs1314147991	AMPD2	Brain cerebellum	linked to eQTL
1	109621446	rs186745159	AMPD2	Brain cerebellum	linked to eQTL
1	28236029	rs476843	ATP5IF1	Brain cerebellum	eQTL
1	28236573	rs2078348	ATP5IF1	Brain cerebellum	linked to eQTL
1	160547902	rs1055880	CD84	Brain cerebellum	linked to eQTL
1	160547424	rs3766389	CD84	Brain cerebellum	linked to eQTL
1	244970277	rs1489743644	EFCAB2	Brain cerebellum	linked to eQTL
1	244970693	rs1479398750	EFCAB2	Brain cerebellum	linked to eQTL
1	244970272	rs1222658003	EFCAB2	Brain cerebellum	linked to eQTL
1	9235385	rs9435144	H6PD	Brain cerebellum	linked to eQTL
1	25569719	rs7514842	LDLRAP1	Brain cerebellum	linked to eQTL
1	1407565	rs34442823	MRPL20	Brain cerebellum	eQTL
1	46341744	rs68083747	NSUN4	Brain cerebellum	linked to eQTL
1	46341773	rs66972124	NSUN4	Brain cerebellum	linked to eQTL
1	46341445	rs72885163	NSUN4	Brain cerebellum	eQTL
1	46340808	rs17361749	NSUN4	Brain cerebellum	linked to eQTL
1	2411755	rs2494597	PEX10	Brain cerebellum	linked to eQTL
1	26169964	rs2232648	ZNF593	Brain cerebellum	linked to eQTL
1	26169879	rs2232646	ZNF593	Brain cerebellum	linked to eQTL
1	26169964	rs2232648	ZNF593OS	Brain cerebellum	linked to eQTL
1	26169879	rs2232646	ZNF593OS	Brain cerebellum	linked to eQTL
1	244970360	rs61844237	EFCAB2	Brain cerebellum	eQTL
1	244970698	rs1284101965	EFCAB2	Brain cerebellum	linked to eQTL
1	212858106	rs2201601	FLVCR1	Brain cerebellum	linked to eQTL
1	212858367	rs2201603	FLVCR1	Brain cerebellum	linked to eQTL
1	212858367	rs2201603	FLVCR1-DT	Brain cerebellum	linked to eQTL
1	212858106	rs2201601	FLVCR1-DT	Brain cerebellum	linked to eQTL
1	145928206	rs116060188	LIX1L-AS1	Brain cerebellum	linked to eQTL
1	165630742	rs4147591	MGST3	Brain cerebellum	linked to eQTL
1	165630453	rs943154412	MGST3	Brain cerebellum	linked to eQTL
1	180155315	rs3820312	QSOX1	Brain cerebellum	linked to eQTL
1	180155244	rs35481032	QSOX1	Brain cerebellum	eQTL
1	145928206	rs116060188	RBM8A	Brain cerebellum	linked to eQTL
1	28235741	rs479572	ATP5IF1	Brain cerebellum	linked to eQTL
1	28235495	rs482249	ATP5IF1	Brain cerebellum	linked to eQTL
1	28235725	rs2232717	ATP5IF1	Brain cerebellum	linked to eQTL
1	28236165	rs12154	ATP5IF1	Brain cerebellum	linked to eQTL
1	3843497	rs6701360	CEP104	Brain cerebellum	eQTL
1	3842788	rs3765774	CEP104	Brain cerebellum	linked to eQTL
1	3842769	rs3765773	CEP104	Brain cerebellum	linked to eQTL
1	111139685	rs1043096	CEPT1	Brain cerebellum	linked to eQTL
1	11843828	rs198357	CLCN6	Brain cerebellum	eQTL
1	11842953	rs14078	CLCN6	Brain cerebellum	linked to eQTL
1	111139685	rs1043096	DRAM2	Brain cerebellum	linked to eQTL
1	161039733	rs3737787	F11R	Brain cerebellum	linked to eQTL
1	209674706	rs757986565	G0S2	Brain cerebellum	linked to eQTL
1	46340721	rs41293273	NSUN4	Brain cerebellum	eQTL
1	46340570	rs67545510	NSUN4	Brain cerebellum	eQTL
1	151199433	rs6695901	PIP5K1A	Brain cerebellum	linked to eQTL
1	212792127	rs3738798	TATDN3	Brain cerebellum	linked to eQTL
1	2557169	rs1886730	TNFRSF14	Brain cerebellum	eQTL
1	2557169	rs1886730	TNFRSF14-AS1	Brain cerebellum	eQTL
1	19074911	rs2281748	UBR4	Brain cerebellum	eQTL
1	161039733	rs3737787	USF1	Brain cerebellum	linked to eQTL
1	247103575	rs10924917	ZNF669	Brain cerebellum	linked to eQTL
1	247103570	rs12080836	ZNF669	Brain cerebellum	linked to eQTL
1	155688294	rs2666826	DAP3	Brain cerebellum	eQTL
1	212858008	rs2220949	FLVCR1	Brain cerebellum	linked to eQTL
1	212858008	rs2220949	FLVCR1-DT	Brain cerebellum	linked to eQTL
1	25800711	rs879452451	SELENON	Brain cerebellum	linked to eQTL
1	25800712	rs6676343	SELENON	Brain cerebellum	linked to eQTL
1	225882982	rs12563427	TMEM63A	Brain cerebellum	linked to eQTL
1	209806184	rs34743335	C1orf74	Brain cerebellum	linked to eQTL
1	209806173	rs12403006	C1orf74	Brain cerebellum	eQTL
1	209806268	rs7545538	C1orf74	Brain cerebellum	eQTL
1	209806290	rs7545542	C1orf74	Brain cerebellum	eQTL
1	182392027	rs116040694	GLUL	Brain cerebellum	linked to eQTL
1	25820023	rs1127818	LOC646471	Brain cerebellum	eQTL
1	25819429	rs3033473	LOC646471	Brain cerebellum	linked to eQTL
1	33336105	rs28541770	PHC2	Brain cerebellum	linked to eQTL
1	22452419	rs10917233	ZBTB40	Brain cerebellum	linked to eQTL
1	235504390	rs291348	B3GALNT2	Brain cortex	eQTL
1	161038782	rs3766383	F11R	Brain cortex	eQTL
1	161039170	rs7534321	F11R	Brain cortex	linked to eQTL
1	39691471	rs60297197	HPCAL4	Brain cortex	linked to eQTL
1	39691588	rs16865656	HPCAL4	Brain cortex	linked to eQTL
1	24187118	rs12094257	IFNLR1	Brain cortex	eQTL
1	1616048	rs111715097	MIB2	Brain cortex	linked to eQTL
1	39691471	rs60297197	PPIE	Brain cortex	linked to eQTL
1	39691588	rs16865656	PPIE	Brain cortex	linked to eQTL
1	39738752	rs7548120	PPIE	Brain cortex	eQTL
1	153633911	rs1888115	S100A13	Brain cortex	linked to eQTL
1	153634640	rs28446042	S100A13	Brain cortex	linked to eQTL
1	153634638	rs28635401	S100A13	Brain cortex	linked to eQTL
1	161038782	rs3766383	USF1	Brain cortex	eQTL
1	161039170	rs7534321	USF1	Brain cortex	linked to eQTL
1	1231719	rs912674364	B3GALT6	Brain cortex	linked to eQTL
1	74733103	rs41289224	CRYZ	Brain cortex	eQTL
1	74733056	rs2345436	CRYZ	Brain cortex	eQTL
1	113930461	rs10494162	HIPK1	Brain cortex	eQTL
1	113929699	rs35024348	HIPK1	Brain cortex	eQTL
1	24187278	rs4090311	IFNLR1	Brain cortex	linked to eQTL
1	2587050	rs994912363	PRXL2B	Brain cortex	linked to eQTL
1	2587044	rs764503660	PRXL2B	Brain cortex	linked to eQTL
1	2587024	rs1171936419	PRXL2B	Brain cortex	linked to eQTL
1	2587040	rs1397788591	PRXL2B	Brain cortex	linked to eQTL
1	1231719	rs912674364	SDF4	Brain cortex	linked to eQTL
1	1658866	rs7547516	SLC35E2B	Brain cortex	eQTL
1	1659220	rs9661500	SLC35E2B	Brain cortex	linked to eQTL
1	1659060	rs79113395	SLC35E2B	Brain cortex	eQTL
1	1659114	rs7534581	SLC35E2B	Brain cortex	linked to eQTL
1	25361785	rs9689	TMEM50A	Brain cortex	eQTL
1	247103972	rs4925692	ZNF669	Brain cortex	eQTL
1	153634375	rs28580554	CHTOP	Brain cortex	eQTL
1	9235096	rs184437520	H6PD	Brain cortex	linked to eQTL
1	46616493	rs1250355882	MKNK1	Brain cortex	linked to eQTL
1	46616493	rs1250355882	MOB3C	Brain cortex	linked to eQTL
1	32241190	rs3795425	MTMR9LP	Brain cortex	eQTL
1	39691325	rs145691911	PPIE	Brain cortex	linked to eQTL
1	74733615	rs28568334	CRYZ	Brain cortex	eQTL
1	9234844	rs3752547	H6PD	Brain cortex	linked to eQTL
1	1615869	rs9726211	MIB2	Brain cortex	eQTL
1	203862133	rs11240609	SNRPE	Brain cortex	eQTL
1	11013266	rs61775597	TARDBP	Brain cortex	linked to eQTL
1	155063135	rs3806256	ADAM15	Brain cortex	eQTL
1	207756858	rs2724384	CD46	Brain cortex	eQTL
1	147242938	rs1890043	CHD1L	Brain cortex	linked to eQTL
1	234373513	rs10910420	COA6-AS1	Brain cortex	eQTL
1	234372789	rs73099929	COA6-AS1	Brain cortex	linked to eQTL
1	244970277	rs1489743644	EFCAB2	Brain cortex	linked to eQTL
1	244970693	rs1479398750	EFCAB2	Brain cortex	linked to eQTL
1	244970272	rs1222658003	EFCAB2	Brain cortex	linked to eQTL
1	9235385	rs9435144	H6PD	Brain cortex	linked to eQTL
1	206469649	rs192686451	IKBKE	Brain cortex	linked to eQTL
1	25569719	rs7514842	LDLRAP1	Brain cortex	linked to eQTL
1	1407565	rs34442823	MRPL20	Brain cortex	eQTL
1	1659065	rs6604980	SLC35E2B	Brain cortex	linked to eQTL
1	11012305	rs1016615909	TARDBP	Brain cortex	linked to eQTL
1	11012300	rs1348103329	TARDBP	Brain cortex	linked to eQTL
1	145996488	rs9245	TXNIP	Brain cortex	eQTL
1	26169964	rs2232648	ZNF593	Brain cortex	linked to eQTL
1	26169879	rs2232646	ZNF593	Brain cortex	linked to eQTL
1	26169964	rs2232648	ZNF593OS	Brain cortex	linked to eQTL
1	26169879	rs2232646	ZNF593OS	Brain cortex	linked to eQTL
1	28247324	rs492554	ATP5IF1	Brain cortex	eQTL
1	235504679	rs182366	B3GALNT2	Brain cortex	linked to eQTL
1	235504861	rs696247	B3GALNT2	Brain cortex	linked to eQTL
1	244970360	rs61844237	EFCAB2	Brain cortex	eQTL
1	244970698	rs1284101965	EFCAB2	Brain cortex	linked to eQTL
1	212858106	rs2201601	FLVCR1	Brain cortex	linked to eQTL
1	212858367	rs2201603	FLVCR1	Brain cortex	linked to eQTL
1	212858367	rs2201603	FLVCR1-DT	Brain cortex	linked to eQTL
1	212858106	rs2201601	FLVCR1-DT	Brain cortex	linked to eQTL
1	22024341	rs2473307	LINC00339	Brain cortex	linked to eQTL
1	46616841	rs56869893	MKNK1	Brain cortex	eQTL
1	46616504	rs978372051	MKNK1	Brain cortex	linked to eQTL
1	46616504	rs978372051	MOB3C	Brain cortex	linked to eQTL
1	46616841	rs56869893	MOB3C	Brain cortex	eQTL
1	3891607	rs6701422	C1orf174	Brain cortex	eQTL
1	111139685	rs1043096	CEPT1	Brain cortex	linked to eQTL
1	147242631	rs1890041	CHD1L	Brain cortex	eQTL
1	11847546	rs5064	CLCN6	Brain cortex	linked to eQTL
1	111139685	rs1043096	DRAM2	Brain cortex	linked to eQTL
1	161039733	rs3737787	F11R	Brain cortex	linked to eQTL
1	151199433	rs6695901	PIP5K1A	Brain cortex	linked to eQTL
1	39738494	rs7513045	PPIE	Brain cortex	eQTL
1	156582056	rs6682716	TTC24	Brain cortex	eQTL
1	19074911	rs2281748	UBR4	Brain cortex	eQTL
1	161039733	rs3737787	USF1	Brain cortex	linked to eQTL
1	247103575	rs10924917	ZNF669	Brain cortex	linked to eQTL
1	247103570	rs12080836	ZNF669	Brain cortex	linked to eQTL
1	212858008	rs2220949	FLVCR1	Brain cortex	linked to eQTL
1	212858008	rs2220949	FLVCR1-DT	Brain cortex	linked to eQTL
1	3888691	rs7544191	C1orf174	Brain cortex	linked to eQTL
1	113930028	rs756493	HIPK1	Brain cortex	linked to eQTL
1	39739151	rs3738673	PPIE	Brain cortex	linked to eQTL
1	1231507	rs60252802	SDF4	Brain cortex	eQTL
1	1227161	rs80322353	SDF4	Brain cortex	linked to eQTL
1	202144707	rs4989100	ARL8A	Brain frontal cortex	eQTL
1	15525174	rs1039627808	CASP9	Brain frontal cortex	linked to eQTL
1	15523988	rs4645985	CASP9	Brain frontal cortex	linked to eQTL
1	15524461	rs12060237	CASP9	Brain frontal cortex	eQTL
1	203186870	rs10399805	CHI3L1	Brain frontal cortex	linked to eQTL
1	161038782	rs3766383	F11R	Brain frontal cortex	eQTL
1	161039170	rs7534321	F11R	Brain frontal cortex	linked to eQTL
1	25563698	rs28969504	LDLRAP1	Brain frontal cortex	eQTL
1	25563559	rs6661159	LDLRAP1	Brain frontal cortex	eQTL
1	25563426	rs6701596	LDLRAP1	Brain frontal cortex	eQTL
1	1616048	rs111715097	MIB2	Brain frontal cortex	linked to eQTL
1	39738752	rs7548120	PPIE	Brain frontal cortex	eQTL
1	1574445	rs6666293	SSU72	Brain frontal cortex	linked to eQTL
1	161038782	rs3766383	USF1	Brain frontal cortex	eQTL
1	161039170	rs7534321	USF1	Brain frontal cortex	linked to eQTL
1	203186436	rs879087330	CHI3L1	Brain frontal cortex	linked to eQTL
1	30757348	rs1407882	LAPTM5	Brain frontal cortex	linked to eQTL
1	30757821	rs2273979	LAPTM5	Brain frontal cortex	eQTL
1	30757279	rs1407883	LAPTM5	Brain frontal cortex	eQTL
1	1658866	rs7547516	SLC35E2B	Brain frontal cortex	eQTL
1	1659220	rs9661500	SLC35E2B	Brain frontal cortex	linked to eQTL
1	1659060	rs79113395	SLC35E2B	Brain frontal cortex	eQTL
1	1659114	rs7534581	SLC35E2B	Brain frontal cortex	linked to eQTL
1	25361785	rs9689	TMEM50A	Brain frontal cortex	eQTL
1	247103972	rs4925692	ZNF669	Brain frontal cortex	eQTL
1	53197151	rs72673121	CPT2	Brain frontal cortex	eQTL
1	150150179	rs189274971	PLEKHO1	Brain frontal cortex	linked to eQTL
1	145927267	rs872786	RBM8A	Brain frontal cortex	eQTL
1	1615869	rs9726211	MIB2	Brain frontal cortex	eQTL
1	120415426	rs1341437614	NBPF8	Brain frontal cortex	eQTL
1	120415407	rs1327049432	NBPF8	Brain frontal cortex	eQTL
1	26285806	rs11579630	UBXN11	Brain frontal cortex	linked to eQTL
1	147242938	rs1890043	CHD1L	Brain frontal cortex	linked to eQTL
1	234373513	rs10910420	COA6-AS1	Brain frontal cortex	eQTL
1	234372789	rs73099929	COA6-AS1	Brain frontal cortex	linked to eQTL
1	244970277	rs1489743644	EFCAB2	Brain frontal cortex	linked to eQTL
1	244970693	rs1479398750	EFCAB2	Brain frontal cortex	linked to eQTL
1	244970272	rs1222658003	EFCAB2	Brain frontal cortex	linked to eQTL
1	206469649	rs192686451	IKBKE	Brain frontal cortex	linked to eQTL
1	1659065	rs6604980	SLC35E2B	Brain frontal cortex	linked to eQTL
1	145996488	rs9245	TXNIP	Brain frontal cortex	eQTL
1	26169964	rs2232648	ZNF593	Brain frontal cortex	linked to eQTL
1	26169879	rs2232646	ZNF593	Brain frontal cortex	linked to eQTL
1	26169964	rs2232648	ZNF593OS	Brain frontal cortex	linked to eQTL
1	26169879	rs2232646	ZNF593OS	Brain frontal cortex	linked to eQTL
1	244970360	rs61844237	EFCAB2	Brain frontal cortex	eQTL
1	244970698	rs1284101965	EFCAB2	Brain frontal cortex	linked to eQTL
1	145928206	rs116060188	LIX1L-AS1	Brain frontal cortex	linked to eQTL
1	145928206	rs116060188	RBM8A	Brain frontal cortex	linked to eQTL
1	26286444	rs12068212	UBXN11	Brain frontal cortex	linked to eQTL
1	111139685	rs1043096	CEPT1	Brain frontal cortex	linked to eQTL
1	147242631	rs1890041	CHD1L	Brain frontal cortex	eQTL
1	93879160	rs2235971	DNTTIP2	Brain frontal cortex	eQTL
1	93879284	rs6681078	DNTTIP2	Brain frontal cortex	linked to eQTL
1	111139685	rs1043096	DRAM2	Brain frontal cortex	linked to eQTL
1	161039733	rs3737787	F11R	Brain frontal cortex	linked to eQTL
1	39738494	rs7513045	PPIE	Brain frontal cortex	eQTL
1	206587144	rs7525135	RASSF5	Brain frontal cortex	linked to eQTL
1	205813590	rs9438393	SLC41A1	Brain frontal cortex	eQTL
1	1575421	rs7519837	SSU72	Brain frontal cortex	eQTL
1	212792127	rs3738798	TATDN3	Brain frontal cortex	linked to eQTL
1	161039733	rs3737787	USF1	Brain frontal cortex	linked to eQTL
1	247103575	rs10924917	ZNF669	Brain frontal cortex	linked to eQTL
1	247103570	rs12080836	ZNF669	Brain frontal cortex	linked to eQTL
1	147225363	rs2289575	FMO5	Brain frontal cortex	eQTL
1	15525181	rs4645980	CASP9	Brain frontal cortex	linked to eQTL
1	15524118	rs1052571	CASP9	Brain frontal cortex	linked to eQTL
1	15523602	rs10803388	CASP9	Brain frontal cortex	linked to eQTL
1	15523848	rs4645989	CASP9	Brain frontal cortex	linked to eQTL
1	25563141	rs6687605	LDLRAP1	Brain frontal cortex	linked to eQTL
1	206586643	rs10779488	RASSF5	Brain frontal cortex	eQTL
1	37473799	rs114886934	ZC3H12A-DT	Brain frontal cortex	linked to eQTL
1	37692586	rs11558851	C1orf109	Brain hippocampus	eQTL
1	37691952	rs565316	C1orf109	Brain hippocampus	linked to eQTL
1	37691932	rs3762354	C1orf109	Brain hippocampus	linked to eQTL
1	161038782	rs3766383	F11R	Brain hippocampus	eQTL
1	161039170	rs7534321	F11R	Brain hippocampus	linked to eQTL
1	1616048	rs111715097	MIB2	Brain hippocampus	linked to eQTL
1	151763100	rs7007	MRPL9	Brain hippocampus	eQTL
1	151763980	rs17568246	MRPL9	Brain hippocampus	linked to eQTL
1	151763100	rs7007	OAZ3	Brain hippocampus	eQTL
1	151763980	rs17568246	OAZ3	Brain hippocampus	linked to eQTL
1	39738752	rs7548120	PPIE	Brain hippocampus	eQTL
1	161038782	rs3766383	USF1	Brain hippocampus	eQTL
1	161039170	rs7534321	USF1	Brain hippocampus	linked to eQTL
1	37691982	rs566040	C1orf109	Brain hippocampus	eQTL
1	37691952	rs565316	CDCA8	Brain hippocampus	linked to eQTL
1	37691982	rs566040	CDCA8	Brain hippocampus	eQTL
1	1658866	rs7547516	SLC35E2B	Brain hippocampus	eQTL
1	1659220	rs9661500	SLC35E2B	Brain hippocampus	linked to eQTL
1	1659060	rs79113395	SLC35E2B	Brain hippocampus	eQTL
1	1659114	rs7534581	SLC35E2B	Brain hippocampus	linked to eQTL
1	109509517	rs2570972	AMIGO1	Brain hippocampus	eQTL
1	37692586	rs11558851	CDCA8	Brain hippocampus	eQTL
1	165630412	rs10918223	MGST3	Brain hippocampus	eQTL
1	165630621	rs12040685	MGST3	Brain hippocampus	eQTL
1	165630223	rs10737515	MGST3	Brain hippocampus	eQTL
1	165631369	rs4147594	MGST3	Brain hippocampus	linked to eQTL
1	165630314	rs6694924	MGST3	Brain hippocampus	linked to eQTL
1	165631030	rs4147593	MGST3	Brain hippocampus	linked to eQTL
1	1615869	rs9726211	MIB2	Brain hippocampus	eQTL
1	155063135	rs3806256	ADAM15	Brain hippocampus	eQTL
1	234373513	rs10910420	COA6-AS1	Brain hippocampus	eQTL
1	234372789	rs73099929	COA6-AS1	Brain hippocampus	linked to eQTL
1	200669900	rs111820047	DDX59	Brain hippocampus	linked to eQTL
1	200669719	rs6661240	DDX59	Brain hippocampus	linked to eQTL
1	200670028	rs6688581	DDX59	Brain hippocampus	eQTL
1	244970277	rs1489743644	EFCAB2	Brain hippocampus	linked to eQTL
1	244970693	rs1479398750	EFCAB2	Brain hippocampus	linked to eQTL
1	244970272	rs1222658003	EFCAB2	Brain hippocampus	linked to eQTL
1	206469649	rs192686451	IKBKE	Brain hippocampus	linked to eQTL
1	1407565	rs34442823	MRPL20	Brain hippocampus	eQTL
1	2411755	rs2494597	PEX10	Brain hippocampus	linked to eQTL
1	1659065	rs6604980	SLC35E2B	Brain hippocampus	linked to eQTL
1	26169964	rs2232648	ZNF593	Brain hippocampus	linked to eQTL
1	26169879	rs2232646	ZNF593	Brain hippocampus	linked to eQTL
1	26169964	rs2232648	ZNF593OS	Brain hippocampus	linked to eQTL
1	26169879	rs2232646	ZNF593OS	Brain hippocampus	linked to eQTL
1	28247324	rs492554	ATP5IF1	Brain hippocampus	eQTL
1	37692172	rs651626	CDCA8	Brain hippocampus	linked to eQTL
1	244970360	rs61844237	EFCAB2	Brain hippocampus	eQTL
1	244970698	rs1284101965	EFCAB2	Brain hippocampus	linked to eQTL
1	22024341	rs2473307	LINC00339	Brain hippocampus	linked to eQTL
1	165630742	rs4147591	MGST3	Brain hippocampus	linked to eQTL
1	165630453	rs943154412	MGST3	Brain hippocampus	linked to eQTL
1	3891607	rs6701422	C1orf174	Brain hippocampus	eQTL
1	111139685	rs1043096	CEPT1	Brain hippocampus	linked to eQTL
1	11847546	rs5064	CLCN6	Brain hippocampus	linked to eQTL
1	111139685	rs1043096	DRAM2	Brain hippocampus	linked to eQTL
1	161039733	rs3737787	F11R	Brain hippocampus	linked to eQTL
1	39738494	rs7513045	PPIE	Brain hippocampus	eQTL
1	205813590	rs9438393	SLC41A1	Brain hippocampus	eQTL
1	156582056	rs6682716	TTC24	Brain hippocampus	eQTL
1	161039733	rs3737787	USF1	Brain hippocampus	linked to eQTL
1	11980146	rs2236053	MFN2	Brain hippocampus	eQTL
1	11980422	rs2180183	MFN2	Brain hippocampus	linked to eQTL
1	16206610	rs221054	ARHGEF19	Brain hypothalamus	linked to eQTL
1	16206353	rs221051	ARHGEF19	Brain hypothalamus	linked to eQTL
1	16207507	rs221056	ARHGEF19	Brain hypothalamus	linked to eQTL
1	1616048	rs111715097	MIB2	Brain hypothalamus	linked to eQTL
1	39738752	rs7548120	PPIE	Brain hypothalamus	eQTL
1	74733103	rs41289224	CRYZ	Brain hypothalamus	eQTL
1	74733056	rs2345436	CRYZ	Brain hypothalamus	eQTL
1	1658866	rs7547516	SLC35E2B	Brain hypothalamus	eQTL
1	1659220	rs9661500	SLC35E2B	Brain hypothalamus	linked to eQTL
1	1659060	rs79113395	SLC35E2B	Brain hypothalamus	eQTL
1	1659114	rs7534581	SLC35E2B	Brain hypothalamus	linked to eQTL
1	247103972	rs4925692	ZNF669	Brain hypothalamus	eQTL
1	1309465	rs150971662	ACAP3	Brain hypothalamus	linked to eQTL
1	32241190	rs3795425	MTMR9LP	Brain hypothalamus	eQTL
1	145927267	rs872786	RBM8A	Brain hypothalamus	eQTL
1	109509517	rs2570972	AMIGO1	Brain hypothalamus	eQTL
1	1324576	rs1164321473	CPTP	Brain hypothalamus	linked to eQTL
1	74733615	rs28568334	CRYZ	Brain hypothalamus	eQTL
1	42817057	rs970062614	ERMAP	Brain hypothalamus	linked to eQTL
1	1324576	rs1164321473	INTS11	Brain hypothalamus	linked to eQTL
1	1615869	rs9726211	MIB2	Brain hypothalamus	eQTL
1	120415426	rs1341437614	NBPF8	Brain hypothalamus	eQTL
1	120415407	rs1327049432	NBPF8	Brain hypothalamus	eQTL
1	234373513	rs10910420	COA6-AS1	Brain hypothalamus	eQTL
1	234372789	rs73099929	COA6-AS1	Brain hypothalamus	linked to eQTL
1	200669900	rs111820047	DDX59	Brain hypothalamus	linked to eQTL
1	200669719	rs6661240	DDX59	Brain hypothalamus	linked to eQTL
1	200670028	rs6688581	DDX59	Brain hypothalamus	eQTL
1	244970277	rs1489743644	EFCAB2	Brain hypothalamus	linked to eQTL
1	244970693	rs1479398750	EFCAB2	Brain hypothalamus	linked to eQTL
1	244970272	rs1222658003	EFCAB2	Brain hypothalamus	linked to eQTL
1	120415867	rs1287284991	NBPF8	Brain hypothalamus	linked to eQTL
1	1659065	rs6604980	SLC35E2B	Brain hypothalamus	linked to eQTL
1	26169964	rs2232648	ZNF593	Brain hypothalamus	linked to eQTL
1	26169879	rs2232646	ZNF593	Brain hypothalamus	linked to eQTL
1	26169964	rs2232648	ZNF593OS	Brain hypothalamus	linked to eQTL
1	26169879	rs2232646	ZNF593OS	Brain hypothalamus	linked to eQTL
1	28247324	rs492554	ATP5IF1	Brain hypothalamus	eQTL
1	244970360	rs61844237	EFCAB2	Brain hypothalamus	eQTL
1	244970698	rs1284101965	EFCAB2	Brain hypothalamus	linked to eQTL
1	37997024	rs944670179	FHL3	Brain hypothalamus	linked to eQTL
1	22024341	rs2473307	LINC00339	Brain hypothalamus	linked to eQTL
1	145928206	rs116060188	LIX1L-AS1	Brain hypothalamus	linked to eQTL
1	28328558	rs3753866	MED18	Brain hypothalamus	eQTL
1	145928206	rs116060188	RBM8A	Brain hypothalamus	linked to eQTL
1	111139685	rs1043096	CEPT1	Brain hypothalamus	linked to eQTL
1	111139685	rs1043096	DRAM2	Brain hypothalamus	linked to eQTL
1	1325371	rs948492083	INTS11	Brain hypothalamus	linked to eQTL
1	151199433	rs6695901	PIP5K1A	Brain hypothalamus	linked to eQTL
1	39738494	rs7513045	PPIE	Brain hypothalamus	eQTL
1	205813590	rs9438393	SLC41A1	Brain hypothalamus	eQTL
1	212792127	rs3738798	TATDN3	Brain hypothalamus	linked to eQTL
1	247103575	rs10924917	ZNF669	Brain hypothalamus	linked to eQTL
1	247103570	rs12080836	ZNF669	Brain hypothalamus	linked to eQTL
1	155978084	rs928596	ARHGEF2	Brain hypothalamus	linked to eQTL
1	155978139	rs1889533	ARHGEF2	Brain hypothalamus	linked to eQTL
1	15525174	rs1039627808	CASP9	Brain nucleus accumbens basal ganglia	linked to eQTL
1	15523988	rs4645985	CASP9	Brain nucleus accumbens basal ganglia	linked to eQTL
1	15524461	rs12060237	CASP9	Brain nucleus accumbens basal ganglia	eQTL
1	161038782	rs3766383	F11R	Brain nucleus accumbens basal ganglia	eQTL
1	161039170	rs7534321	F11R	Brain nucleus accumbens basal ganglia	linked to eQTL
1	84506594	rs6676502	GNG5	Brain nucleus accumbens basal ganglia	linked to eQTL
1	84507134	rs6704452	GNG5	Brain nucleus accumbens basal ganglia	linked to eQTL
1	1616048	rs111715097	MIB2	Brain nucleus accumbens basal ganglia	linked to eQTL
1	39738752	rs7548120	PPIE	Brain nucleus accumbens basal ganglia	eQTL
1	84507134	rs6704452	SPATA1	Brain nucleus accumbens basal ganglia	linked to eQTL
1	84506594	rs6676502	SPATA1	Brain nucleus accumbens basal ganglia	linked to eQTL
1	161038782	rs3766383	USF1	Brain nucleus accumbens basal ganglia	eQTL
1	161039170	rs7534321	USF1	Brain nucleus accumbens basal ganglia	linked to eQTL
1	37474837	rs2783730	ZC3H12A-DT	Brain nucleus accumbens basal ganglia	eQTL
1	37474756	rs2660566	ZC3H12A-DT	Brain nucleus accumbens basal ganglia	linked to eQTL
1	74733103	rs41289224	CRYZ	Brain nucleus accumbens basal ganglia	eQTL
1	74733056	rs2345436	CRYZ	Brain nucleus accumbens basal ganglia	eQTL
1	5991819	rs186536883	KCNAB2	Brain nucleus accumbens basal ganglia	linked to eQTL
1	232805931	rs3766497	MAP10	Brain nucleus accumbens basal ganglia	linked to eQTL
1	44731139	rs114898411	RNU5D-1	Brain nucleus accumbens basal ganglia	linked to eQTL
1	1658866	rs7547516	SLC35E2B	Brain nucleus accumbens basal ganglia	eQTL
1	1659220	rs9661500	SLC35E2B	Brain nucleus accumbens basal ganglia	linked to eQTL
1	1659060	rs79113395	SLC35E2B	Brain nucleus accumbens basal ganglia	eQTL
1	1659114	rs7534581	SLC35E2B	Brain nucleus accumbens basal ganglia	linked to eQTL
1	247103972	rs4925692	ZNF669	Brain nucleus accumbens basal ganglia	eQTL
1	74733615	rs28568334	CRYZ	Brain nucleus accumbens basal ganglia	eQTL
1	5992031	rs34031616	KCNAB2	Brain nucleus accumbens basal ganglia	linked to eQTL
1	5991863	rs11576872	KCNAB2	Brain nucleus accumbens basal ganglia	linked to eQTL
1	1615869	rs9726211	MIB2	Brain nucleus accumbens basal ganglia	eQTL
1	5992031	rs34031616	NPHP4	Brain nucleus accumbens basal ganglia	linked to eQTL
1	5991863	rs11576872	NPHP4	Brain nucleus accumbens basal ganglia	linked to eQTL
1	100895128	rs3806163	SLC30A7	Brain nucleus accumbens basal ganglia	linked to eQTL
1	155063135	rs3806256	ADAM15	Brain nucleus accumbens basal ganglia	eQTL
1	207756858	rs2724384	CD46	Brain nucleus accumbens basal ganglia	eQTL
1	234373513	rs10910420	COA6-AS1	Brain nucleus accumbens basal ganglia	eQTL
1	234372789	rs73099929	COA6-AS1	Brain nucleus accumbens basal ganglia	linked to eQTL
1	20651917	rs559542	DDOST	Brain nucleus accumbens basal ganglia	eQTL
1	244970277	rs1489743644	EFCAB2	Brain nucleus accumbens basal ganglia	linked to eQTL
1	244970693	rs1479398750	EFCAB2	Brain nucleus accumbens basal ganglia	linked to eQTL
1	244970272	rs1222658003	EFCAB2	Brain nucleus accumbens basal ganglia	linked to eQTL
1	206469649	rs192686451	IKBKE	Brain nucleus accumbens basal ganglia	linked to eQTL
1	232805644	rs2814526	MAP10	Brain nucleus accumbens basal ganglia	linked to eQTL
1	20651917	rs559542	PINK1	Brain nucleus accumbens basal ganglia	eQTL
1	20651917	rs559542	PINK1-AS	Brain nucleus accumbens basal ganglia	eQTL
1	1659065	rs6604980	SLC35E2B	Brain nucleus accumbens basal ganglia	linked to eQTL
1	26169964	rs2232648	ZNF593	Brain nucleus accumbens basal ganglia	linked to eQTL
1	26169879	rs2232646	ZNF593	Brain nucleus accumbens basal ganglia	linked to eQTL
1	26169964	rs2232648	ZNF593OS	Brain nucleus accumbens basal ganglia	linked to eQTL
1	26169879	rs2232646	ZNF593OS	Brain nucleus accumbens basal ganglia	linked to eQTL
1	3747077	rs75438821	CCDC27	Brain nucleus accumbens basal ganglia	eQTL
1	244970360	rs61844237	EFCAB2	Brain nucleus accumbens basal ganglia	eQTL
1	244970698	rs1284101965	EFCAB2	Brain nucleus accumbens basal ganglia	linked to eQTL
1	5991926	rs191884237	KCNAB2	Brain nucleus accumbens basal ganglia	linked to eQTL
1	180155315	rs3820312	QSOX1	Brain nucleus accumbens basal ganglia	linked to eQTL
1	180155244	rs35481032	QSOX1	Brain nucleus accumbens basal ganglia	eQTL
1	154155073	rs114697636	TPM3	Brain nucleus accumbens basal ganglia	eQTL
1	111139685	rs1043096	CEPT1	Brain nucleus accumbens basal ganglia	linked to eQTL
1	11847546	rs5064	CLCN6	Brain nucleus accumbens basal ganglia	linked to eQTL
1	111139685	rs1043096	DRAM2	Brain nucleus accumbens basal ganglia	linked to eQTL
1	161039733	rs3737787	F11R	Brain nucleus accumbens basal ganglia	linked to eQTL
1	151199433	rs6695901	PIP5K1A	Brain nucleus accumbens basal ganglia	linked to eQTL
1	39738494	rs7513045	PPIE	Brain nucleus accumbens basal ganglia	eQTL
1	206587144	rs7525135	RASSF5	Brain nucleus accumbens basal ganglia	linked to eQTL
1	205813590	rs9438393	SLC41A1	Brain nucleus accumbens basal ganglia	eQTL
1	212792127	rs3738798	TATDN3	Brain nucleus accumbens basal ganglia	linked to eQTL
1	161039733	rs3737787	USF1	Brain nucleus accumbens basal ganglia	linked to eQTL
1	247103575	rs10924917	ZNF669	Brain nucleus accumbens basal ganglia	linked to eQTL
1	247103570	rs12080836	ZNF669	Brain nucleus accumbens basal ganglia	linked to eQTL
1	209806184	rs34743335	C1orf74	Brain nucleus accumbens basal ganglia	linked to eQTL
1	209806173	rs12403006	C1orf74	Brain nucleus accumbens basal ganglia	eQTL
1	209806268	rs7545538	C1orf74	Brain nucleus accumbens basal ganglia	eQTL
1	209806290	rs7545542	C1orf74	Brain nucleus accumbens basal ganglia	eQTL
1	15525181	rs4645980	CASP9	Brain nucleus accumbens basal ganglia	linked to eQTL
1	15524118	rs1052571	CASP9	Brain nucleus accumbens basal ganglia	linked to eQTL
1	15523602	rs10803388	CASP9	Brain nucleus accumbens basal ganglia	linked to eQTL
1	15523848	rs4645989	CASP9	Brain nucleus accumbens basal ganglia	linked to eQTL
1	206586643	rs10779488	RASSF5	Brain nucleus accumbens basal ganglia	eQTL
1	37474606	rs555847817	ZC3H12A-DT	Brain nucleus accumbens basal ganglia	linked to eQTL
1	161038782	rs3766383	F11R	Brain putamen basal ganglia	eQTL
1	161039170	rs7534321	F11R	Brain putamen basal ganglia	linked to eQTL
1	74197776	rs1176749566	FPGT	Brain putamen basal ganglia	linked to eQTL
1	74198465	rs4422957	FPGT	Brain putamen basal ganglia	linked to eQTL
1	1616048	rs111715097	MIB2	Brain putamen basal ganglia	linked to eQTL
1	39738752	rs7548120	PPIE	Brain putamen basal ganglia	eQTL
1	1574445	rs6666293	SSU72	Brain putamen basal ganglia	linked to eQTL
1	161038782	rs3766383	USF1	Brain putamen basal ganglia	eQTL
1	161039170	rs7534321	USF1	Brain putamen basal ganglia	linked to eQTL
1	1231719	rs912674364	B3GALT6	Brain putamen basal ganglia	linked to eQTL
1	74733103	rs41289224	CRYZ	Brain putamen basal ganglia	eQTL
1	74733056	rs2345436	CRYZ	Brain putamen basal ganglia	eQTL
1	161707599	rs1340980	FCRLA	Brain putamen basal ganglia	linked to eQTL
1	74198025	rs11806946	FPGT	Brain putamen basal ganglia	eQTL
1	1231719	rs912674364	SDF4	Brain putamen basal ganglia	linked to eQTL
1	1658866	rs7547516	SLC35E2B	Brain putamen basal ganglia	eQTL
1	1659220	rs9661500	SLC35E2B	Brain putamen basal ganglia	linked to eQTL
1	1659060	rs79113395	SLC35E2B	Brain putamen basal ganglia	eQTL
1	1659114	rs7534581	SLC35E2B	Brain putamen basal ganglia	linked to eQTL
1	247103972	rs4925692	ZNF669	Brain putamen basal ganglia	eQTL
1	93345449	rs957910525	CCDC18-AS1	Brain putamen basal ganglia	linked to eQTL
1	93345449	rs957910525	DR1	Brain putamen basal ganglia	linked to eQTL
1	109509517	rs2570972	AMIGO1	Brain putamen basal ganglia	eQTL
1	74733615	rs28568334	CRYZ	Brain putamen basal ganglia	eQTL
1	165631369	rs4147594	MGST3	Brain putamen basal ganglia	linked to eQTL
1	165631030	rs4147593	MGST3	Brain putamen basal ganglia	linked to eQTL
1	1615869	rs9726211	MIB2	Brain putamen basal ganglia	eQTL
1	120415426	rs1341437614	NBPF8	Brain putamen basal ganglia	eQTL
1	120415407	rs1327049432	NBPF8	Brain putamen basal ganglia	eQTL
1	155063135	rs3806256	ADAM15	Brain putamen basal ganglia	eQTL
1	28236029	rs476843	ATP5IF1	Brain putamen basal ganglia	eQTL
1	28236573	rs2078348	ATP5IF1	Brain putamen basal ganglia	linked to eQTL
1	200669900	rs111820047	DDX59	Brain putamen basal ganglia	linked to eQTL
1	200669719	rs6661240	DDX59	Brain putamen basal ganglia	linked to eQTL
1	200670028	rs6688581	DDX59	Brain putamen basal ganglia	eQTL
1	244970277	rs1489743644	EFCAB2	Brain putamen basal ganglia	linked to eQTL
1	244970693	rs1479398750	EFCAB2	Brain putamen basal ganglia	linked to eQTL
1	244970272	rs1222658003	EFCAB2	Brain putamen basal ganglia	linked to eQTL
1	206469649	rs192686451	IKBKE	Brain putamen basal ganglia	linked to eQTL
1	1407565	rs34442823	MRPL20	Brain putamen basal ganglia	eQTL
1	120415867	rs1287284991	NBPF8	Brain putamen basal ganglia	linked to eQTL
1	1659065	rs6604980	SLC35E2B	Brain putamen basal ganglia	linked to eQTL
1	26169964	rs2232648	ZNF593	Brain putamen basal ganglia	linked to eQTL
1	26169879	rs2232646	ZNF593	Brain putamen basal ganglia	linked to eQTL
1	26169964	rs2232648	ZNF593OS	Brain putamen basal ganglia	linked to eQTL
1	26169879	rs2232646	ZNF593OS	Brain putamen basal ganglia	linked to eQTL
1	93346360	rs3087457	CCDC18-AS1	Brain putamen basal ganglia	linked to eQTL
1	3747077	rs75438821	CCDC27	Brain putamen basal ganglia	eQTL
1	244970360	rs61844237	EFCAB2	Brain putamen basal ganglia	eQTL
1	244970698	rs1284101965	EFCAB2	Brain putamen basal ganglia	linked to eQTL
1	37996149	rs67631072	FHL3	Brain putamen basal ganglia	eQTL
1	37997024	rs944670179	FHL3	Brain putamen basal ganglia	linked to eQTL
1	22024341	rs2473307	LINC00339	Brain putamen basal ganglia	linked to eQTL
1	165630742	rs4147591	MGST3	Brain putamen basal ganglia	linked to eQTL
1	75724403	rs1331954019	ACADM	Brain putamen basal ganglia	linked to eQTL
1	28235741	rs479572	ATP5IF1	Brain putamen basal ganglia	linked to eQTL
1	28235495	rs482249	ATP5IF1	Brain putamen basal ganglia	linked to eQTL
1	28235725	rs2232717	ATP5IF1	Brain putamen basal ganglia	linked to eQTL
1	28236165	rs12154	ATP5IF1	Brain putamen basal ganglia	linked to eQTL
1	111139685	rs1043096	CEPT1	Brain putamen basal ganglia	linked to eQTL
1	111139685	rs1043096	DRAM2	Brain putamen basal ganglia	linked to eQTL
1	161039733	rs3737787	F11R	Brain putamen basal ganglia	linked to eQTL
1	39738494	rs7513045	PPIE	Brain putamen basal ganglia	eQTL
1	205813590	rs9438393	SLC41A1	Brain putamen basal ganglia	eQTL
1	1575421	rs7519837	SSU72	Brain putamen basal ganglia	eQTL
1	161039733	rs3737787	USF1	Brain putamen basal ganglia	linked to eQTL
1	247103575	rs10924917	ZNF669	Brain putamen basal ganglia	linked to eQTL
1	247103570	rs12080836	ZNF669	Brain putamen basal ganglia	linked to eQTL
1	147225363	rs2289575	FMO5	Brain putamen basal ganglia	eQTL
1	37995951	rs111946396	FHL3	Brain putamen basal ganglia	linked to eQTL
1	11980146	rs2236053	MFN2	Brain putamen basal ganglia	eQTL
1	11980422	rs2180183	MFN2	Brain putamen basal ganglia	linked to eQTL
1	1231507	rs60252802	SDF4	Brain putamen basal ganglia	eQTL
1	225849143	rs184852	TMEM63A	Brain putamen basal ganglia	linked to eQTL
1	155051158	rs78266397	ADAM15	Brain spinal cord cervical	eQTL
1	16206610	rs221054	ARHGEF19	Brain spinal cord cervical	linked to eQTL
1	16206353	rs221051	ARHGEF19	Brain spinal cord cervical	linked to eQTL
1	16207507	rs221056	ARHGEF19	Brain spinal cord cervical	linked to eQTL
1	3856811	rs529748592	CEP104	Brain spinal cord cervical	linked to eQTL
1	161038782	rs3766383	F11R	Brain spinal cord cervical	eQTL
1	161039170	rs7534321	F11R	Brain spinal cord cervical	linked to eQTL
1	74197776	rs1176749566	FPGT	Brain spinal cord cervical	linked to eQTL
1	74198465	rs4422957	FPGT	Brain spinal cord cervical	linked to eQTL
1	39738752	rs7548120	PPIE	Brain spinal cord cervical	eQTL
1	161038782	rs3766383	USF1	Brain spinal cord cervical	eQTL
1	161039170	rs7534321	USF1	Brain spinal cord cervical	linked to eQTL
1	37474837	rs2783730	ZC3H12A-DT	Brain spinal cord cervical	eQTL
1	37474756	rs2660566	ZC3H12A-DT	Brain spinal cord cervical	linked to eQTL
1	3857748	rs12726906	CEP104	Brain spinal cord cervical	linked to eQTL
1	3857732	rs12722891	CEP104	Brain spinal cord cervical	linked to eQTL
1	74733103	rs41289224	CRYZ	Brain spinal cord cervical	eQTL
1	74733056	rs2345436	CRYZ	Brain spinal cord cervical	eQTL
1	74198025	rs11806946	FPGT	Brain spinal cord cervical	eQTL
1	1658866	rs7547516	SLC35E2B	Brain spinal cord cervical	eQTL
1	1659220	rs9661500	SLC35E2B	Brain spinal cord cervical	linked to eQTL
1	1659060	rs79113395	SLC35E2B	Brain spinal cord cervical	eQTL
1	1659114	rs7534581	SLC35E2B	Brain spinal cord cervical	linked to eQTL
1	155014317	rs3820225	ZBTB7B	Brain spinal cord cervical	linked to eQTL
1	3856688	rs6424060	CEP104	Brain spinal cord cervical	eQTL
1	155051833	rs4845407	ADAM15	Brain spinal cord cervical	eQTL
1	109509517	rs2570972	AMIGO1	Brain spinal cord cervical	eQTL
1	74733615	rs28568334	CRYZ	Brain spinal cord cervical	eQTL
1	155052137	rs879714377	ADAM15	Brain spinal cord cervical	linked to eQTL
1	28236029	rs476843	ATP5IF1	Brain spinal cord cervical	eQTL
1	28236573	rs2078348	ATP5IF1	Brain spinal cord cervical	linked to eQTL
1	3857024	rs7542369	CEP104	Brain spinal cord cervical	eQTL
1	3856982	rs12145238	CEP104	Brain spinal cord cervical	linked to eQTL
1	200669900	rs111820047	DDX59	Brain spinal cord cervical	linked to eQTL
1	200669719	rs6661240	DDX59	Brain spinal cord cervical	linked to eQTL
1	200670028	rs6688581	DDX59	Brain spinal cord cervical	eQTL
1	244970277	rs1489743644	EFCAB2	Brain spinal cord cervical	linked to eQTL
1	244970693	rs1479398750	EFCAB2	Brain spinal cord cervical	linked to eQTL
1	244970272	rs1222658003	EFCAB2	Brain spinal cord cervical	linked to eQTL
1	52602758	rs12089784	GPX7	Brain spinal cord cervical	eQTL
1	52602242	rs11810754	GPX7	Brain spinal cord cervical	eQTL
1	156728473	rs3806415	ISG20L2	Brain spinal cord cervical	eQTL
1	25569719	rs7514842	LDLRAP1	Brain spinal cord cervical	linked to eQTL
1	156728473	rs3806415	METTL25B	Brain spinal cord cervical	eQTL
1	1407565	rs34442823	MRPL20	Brain spinal cord cervical	eQTL
1	1659065	rs6604980	SLC35E2B	Brain spinal cord cervical	linked to eQTL
1	26169964	rs2232648	ZNF593	Brain spinal cord cervical	linked to eQTL
1	26169879	rs2232646	ZNF593	Brain spinal cord cervical	linked to eQTL
1	26169964	rs2232648	ZNF593OS	Brain spinal cord cervical	linked to eQTL
1	26169879	rs2232646	ZNF593OS	Brain spinal cord cervical	linked to eQTL
1	244970360	rs61844237	EFCAB2	Brain spinal cord cervical	eQTL
1	244970698	rs1284101965	EFCAB2	Brain spinal cord cervical	linked to eQTL
1	212858367	rs2201603	FLVCR1	Brain spinal cord cervical	linked to eQTL
1	212858367	rs2201603	FLVCR1-DT	Brain spinal cord cervical	linked to eQTL
1	1631358	rs1385348383	MIB2	Brain spinal cord cervical	linked to eQTL
1	154155073	rs114697636	TPM3	Brain spinal cord cervical	eQTL
1	28235741	rs479572	ATP5IF1	Brain spinal cord cervical	linked to eQTL
1	28235495	rs482249	ATP5IF1	Brain spinal cord cervical	linked to eQTL
1	28235725	rs2232717	ATP5IF1	Brain spinal cord cervical	linked to eQTL
1	28236165	rs12154	ATP5IF1	Brain spinal cord cervical	linked to eQTL
1	3856687	rs4648427	CEP104	Brain spinal cord cervical	linked to eQTL
1	3857985	rs12127619	CEP104	Brain spinal cord cervical	linked to eQTL
1	111139685	rs1043096	CEPT1	Brain spinal cord cervical	linked to eQTL
1	111139685	rs1043096	DRAM2	Brain spinal cord cervical	linked to eQTL
1	161039733	rs3737787	F11R	Brain spinal cord cervical	linked to eQTL
1	39738494	rs7513045	PPIE	Brain spinal cord cervical	eQTL
1	205813590	rs9438393	SLC41A1	Brain spinal cord cervical	eQTL
1	161039733	rs3737787	USF1	Brain spinal cord cervical	linked to eQTL
1	11980146	rs2236053	MFN2	Brain spinal cord cervical	eQTL
1	11980422	rs2180183	MFN2	Brain spinal cord cervical	linked to eQTL
1	212285049	rs2236598	PPP2R5A	Brain spinal cord cervical	linked to eQTL
1	212285041	rs968531	PPP2R5A	Brain spinal cord cervical	linked to eQTL
1	212284975	rs968532	PPP2R5A	Brain spinal cord cervical	linked to eQTL
1	37474606	rs555847817	ZC3H12A-DT	Brain spinal cord cervical	linked to eQTL
1	16206610	rs221054	ARHGEF19	Brain substantia nigra	linked to eQTL
1	16206353	rs221051	ARHGEF19	Brain substantia nigra	linked to eQTL
1	16207507	rs221056	ARHGEF19	Brain substantia nigra	linked to eQTL
1	74197776	rs1176749566	FPGT	Brain substantia nigra	linked to eQTL
1	74198465	rs4422957	FPGT	Brain substantia nigra	linked to eQTL
1	25563698	rs28969504	LDLRAP1	Brain substantia nigra	eQTL
1	25563559	rs6661159	LDLRAP1	Brain substantia nigra	eQTL
1	25563426	rs6701596	LDLRAP1	Brain substantia nigra	eQTL
1	1616048	rs111715097	MIB2	Brain substantia nigra	linked to eQTL
1	39738752	rs7548120	PPIE	Brain substantia nigra	eQTL
1	74198025	rs11806946	FPGT	Brain substantia nigra	eQTL
1	5993570	rs806111	KCNAB2	Brain substantia nigra	linked to eQTL
1	1658866	rs7547516	SLC35E2B	Brain substantia nigra	eQTL
1	1659220	rs9661500	SLC35E2B	Brain substantia nigra	linked to eQTL
1	1659060	rs79113395	SLC35E2B	Brain substantia nigra	eQTL
1	1659114	rs7534581	SLC35E2B	Brain substantia nigra	linked to eQTL
1	1375207	rs572324697	AURKAIP1	Brain substantia nigra	linked to eQTL
1	1375288	rs2242398	AURKAIP1	Brain substantia nigra	linked to eQTL
1	1374801	rs112533928	AURKAIP1	Brain substantia nigra	eQTL
1	1615869	rs9726211	MIB2	Brain substantia nigra	eQTL
1	120415426	rs1341437614	NBPF8	Brain substantia nigra	eQTL
1	120415407	rs1327049432	NBPF8	Brain substantia nigra	eQTL
1	200669900	rs111820047	DDX59	Brain substantia nigra	linked to eQTL
1	200669719	rs6661240	DDX59	Brain substantia nigra	linked to eQTL
1	200670028	rs6688581	DDX59	Brain substantia nigra	eQTL
1	244970277	rs1489743644	EFCAB2	Brain substantia nigra	linked to eQTL
1	244970693	rs1479398750	EFCAB2	Brain substantia nigra	linked to eQTL
1	244970272	rs1222658003	EFCAB2	Brain substantia nigra	linked to eQTL
1	120415867	rs1287284991	NBPF8	Brain substantia nigra	linked to eQTL
1	1659065	rs6604980	SLC35E2B	Brain substantia nigra	linked to eQTL
1	26169964	rs2232648	ZNF593	Brain substantia nigra	linked to eQTL
1	26169879	rs2232646	ZNF593	Brain substantia nigra	linked to eQTL
1	26169964	rs2232648	ZNF593OS	Brain substantia nigra	linked to eQTL
1	26169879	rs2232646	ZNF593OS	Brain substantia nigra	linked to eQTL
1	28247324	rs492554	ATP5IF1	Brain substantia nigra	eQTL
1	244970360	rs61844237	EFCAB2	Brain substantia nigra	eQTL
1	244970698	rs1284101965	EFCAB2	Brain substantia nigra	linked to eQTL
1	180154450	rs61828286	QSOX1	Brain substantia nigra	linked to eQTL
1	180155315	rs3820312	QSOX1	Brain substantia nigra	linked to eQTL
1	180155244	rs35481032	QSOX1	Brain substantia nigra	eQTL
1	3891607	rs6701422	C1orf174	Brain substantia nigra	eQTL
1	111139685	rs1043096	CEPT1	Brain substantia nigra	linked to eQTL
1	111139685	rs1043096	DRAM2	Brain substantia nigra	linked to eQTL
1	5993491	rs806110	KCNAB2	Brain substantia nigra	linked to eQTL
1	39738494	rs7513045	PPIE	Brain substantia nigra	eQTL
1	25563141	rs6687605	LDLRAP1	Brain substantia nigra	linked to eQTL
1	16206610	rs221054	ARHGEF19	Breast mammary	linked to eQTL
1	16206353	rs221051	ARHGEF19	Breast mammary	linked to eQTL
1	16207507	rs221056	ARHGEF19	Breast mammary	linked to eQTL
1	235504390	rs291348	B3GALNT2	Breast mammary	eQTL
1	235505211	rs696248	B3GALNT2	Breast mammary	linked to eQTL
1	3856811	rs529748592	CEP104	Breast mammary	linked to eQTL
1	203186870	rs10399805	CHI3L1	Breast mammary	linked to eQTL
1	161038782	rs3766383	F11R	Breast mammary	eQTL
1	161039170	rs7534321	F11R	Breast mammary	linked to eQTL
1	74197776	rs1176749566	FPGT	Breast mammary	linked to eQTL
1	74198465	rs4422957	FPGT	Breast mammary	linked to eQTL
1	84506594	rs6676502	GNG5	Breast mammary	linked to eQTL
1	84507134	rs6704452	GNG5	Breast mammary	linked to eQTL
1	1616048	rs111715097	MIB2	Breast mammary	linked to eQTL
1	228213933	rs935892186	OBSCN	Breast mammary	linked to eQTL
1	39738752	rs7548120	PPIE	Breast mammary	eQTL
1	228486817	rs4233233	RNF187	Breast mammary	eQTL
1	53090860	rs2306461	SLC1A7	Breast mammary	eQTL
1	84507134	rs6704452	SPATA1	Breast mammary	linked to eQTL
1	84506594	rs6676502	SPATA1	Breast mammary	linked to eQTL
1	15849105	rs541460803	SPEN-AS1	Breast mammary	linked to eQTL
1	1574445	rs6666293	SSU72	Breast mammary	linked to eQTL
1	161038782	rs3766383	USF1	Breast mammary	eQTL
1	161039170	rs7534321	USF1	Breast mammary	linked to eQTL
1	37474837	rs2783730	ZC3H12A-DT	Breast mammary	eQTL
1	37474756	rs2660566	ZC3H12A-DT	Breast mammary	linked to eQTL
1	1231719	rs912674364	B3GALT6	Breast mammary	linked to eQTL
1	203186436	rs879087330	CHI3L1	Breast mammary	linked to eQTL
1	74733103	rs41289224	CRYZ	Breast mammary	eQTL
1	74733056	rs2345436	CRYZ	Breast mammary	eQTL
1	74198025	rs11806946	FPGT	Breast mammary	eQTL
1	236142264	rs1233837915	GPR137B	Breast mammary	linked to eQTL
1	113930461	rs10494162	HIPK1	Breast mammary	eQTL
1	113929699	rs35024348	HIPK1	Breast mammary	eQTL
1	175193132	rs3753559	KIAA0040	Breast mammary	linked to eQTL
1	960891	rs112905931	KLHL17	Breast mammary	linked to eQTL
1	23168176	rs187788587	LUZP1	Breast mammary	linked to eQTL
1	232951203	rs743199	NTPCR	Breast mammary	eQTL
1	232950710	rs13381	NTPCR	Breast mammary	eQTL
1	31644248	rs7549590	PEF1	Breast mammary	linked to eQTL
1	88991904	rs6660788	RBMXL1	Breast mammary	linked to eQTL
1	88992837	rs1057326334	RBMXL1	Breast mammary	linked to eQTL
1	88992832	rs938892705	RBMXL1	Breast mammary	linked to eQTL
1	1231719	rs912674364	SDF4	Breast mammary	linked to eQTL
1	168179733	rs11801584	TIPRL	Breast mammary	linked to eQTL
1	247103972	rs4925692	ZNF669	Breast mammary	eQTL
1	3856688	rs6424060	CEP104	Breast mammary	eQTL
1	145927267	rs872786	RBM8A	Breast mammary	eQTL
1	109509517	rs2570972	AMIGO1	Breast mammary	eQTL
1	113905154	rs1217398	AP4B1	Breast mammary	eQTL
1	1375207	rs572324697	AURKAIP1	Breast mammary	linked to eQTL
1	1375288	rs2242398	AURKAIP1	Breast mammary	linked to eQTL
1	1374801	rs112533928	AURKAIP1	Breast mammary	eQTL
1	22076864	rs12038474	CDC42	Breast mammary	linked to eQTL
1	74733615	rs28568334	CRYZ	Breast mammary	eQTL
1	88992014	rs10922534	KYAT3	Breast mammary	eQTL
1	165630412	rs10918223	MGST3	Breast mammary	eQTL
1	165630621	rs12040685	MGST3	Breast mammary	eQTL
1	165631369	rs4147594	MGST3	Breast mammary	linked to eQTL
1	165630314	rs6694924	MGST3	Breast mammary	linked to eQTL
1	165631030	rs4147593	MGST3	Breast mammary	linked to eQTL
1	1615869	rs9726211	MIB2	Breast mammary	eQTL
1	88992014	rs10922534	RBMXL1	Breast mammary	eQTL
1	228486873	rs6684355	RNF187	Breast mammary	linked to eQTL
1	168179904	rs4657741	TIPRL	Breast mammary	linked to eQTL
1	45010817	rs3806405	UROD	Breast mammary	linked to eQTL
1	209828241	rs616227	UTP25	Breast mammary	linked to eQTL
1	209827703	rs660975	UTP25	Breast mammary	eQTL
1	209828559	rs10863791	UTP25	Breast mammary	linked to eQTL
1	209828509	rs11119351	UTP25	Breast mammary	linked to eQTL
1	209828368	rs674346	UTP25	Breast mammary	linked to eQTL
1	93180650	rs2297707	CCDC18	Breast mammary	linked to eQTL
1	3857024	rs7542369	CEP104	Breast mammary	eQTL
1	3856982	rs12145238	CEP104	Breast mammary	linked to eQTL
1	234373513	rs10910420	COA6-AS1	Breast mammary	eQTL
1	234372789	rs73099929	COA6-AS1	Breast mammary	linked to eQTL
1	244970277	rs1489743644	EFCAB2	Breast mammary	linked to eQTL
1	244970693	rs1479398750	EFCAB2	Breast mammary	linked to eQTL
1	244970272	rs1222658003	EFCAB2	Breast mammary	linked to eQTL
1	52602758	rs12089784	GPX7	Breast mammary	eQTL
1	52602242	rs11810754	GPX7	Breast mammary	eQTL
1	175192794	rs10912903	KIAA0040	Breast mammary	linked to eQTL
1	25569719	rs7514842	LDLRAP1	Breast mammary	linked to eQTL
1	23168827	rs115892653	LUZP1	Breast mammary	eQTL
1	1407565	rs34442823	MRPL20	Breast mammary	eQTL
1	21439960	rs1976403	NBPF3	Breast mammary	linked to eQTL
1	21440283	rs113548640	NBPF3	Breast mammary	linked to eQTL
1	21440170	rs1566523	NBPF3	Breast mammary	eQTL
1	107056380	rs1762482	PRMT6	Breast mammary	linked to eQTL
1	37990434	rs4072980	SF3A3	Breast mammary	eQTL
1	201955009	rs2494113	TIMM17A	Breast mammary	linked to eQTL
1	201955376	rs3806355	TIMM17A	Breast mammary	eQTL
1	26169964	rs2232648	ZNF593	Breast mammary	linked to eQTL
1	26169879	rs2232646	ZNF593	Breast mammary	linked to eQTL
1	26169964	rs2232648	ZNF593OS	Breast mammary	linked to eQTL
1	26169879	rs2232646	ZNF593OS	Breast mammary	linked to eQTL
1	1019636	rs34927559	AGRN	Breast mammary	linked to eQTL
1	28247324	rs492554	ATP5IF1	Breast mammary	eQTL
1	235504679	rs182366	B3GALNT2	Breast mammary	linked to eQTL
1	235504861	rs696247	B3GALNT2	Breast mammary	linked to eQTL
1	201506265	rs3753989	CSRP1	Breast mammary	eQTL
1	201506265	rs3753989	CSRP1-AS1	Breast mammary	eQTL
1	244970360	rs61844237	EFCAB2	Breast mammary	eQTL
1	244970698	rs1284101965	EFCAB2	Breast mammary	linked to eQTL
1	37996149	rs67631072	FHL3	Breast mammary	eQTL
1	37997024	rs944670179	FHL3	Breast mammary	linked to eQTL
1	175192713	rs2272784	KIAA0040	Breast mammary	linked to eQTL
1	145928206	rs116060188	LIX1L-AS1	Breast mammary	linked to eQTL
1	165630742	rs4147591	MGST3	Breast mammary	linked to eQTL
1	165630453	rs943154412	MGST3	Breast mammary	linked to eQTL
1	145928206	rs116060188	RBM8A	Breast mammary	linked to eQTL
1	37990219	rs4360494	SF3A3	Breast mammary	eQTL
1	154155073	rs114697636	TPM3	Breast mammary	eQTL
1	75724403	rs1331954019	ACADM	Breast mammary	linked to eQTL
1	231241060	rs2274067	C1orf131	Breast mammary	linked to eQTL
1	3891607	rs6701422	C1orf174	Breast mammary	eQTL
1	3856687	rs4648427	CEP104	Breast mammary	linked to eQTL
1	26234254	rs3795687	CEP85	Breast mammary	linked to eQTL
1	111139685	rs1043096	CEPT1	Breast mammary	linked to eQTL
1	111139685	rs1043096	DRAM2	Breast mammary	linked to eQTL
1	161039733	rs3737787	F11R	Breast mammary	linked to eQTL
1	231241060	rs2274067	GNPAT	Breast mammary	linked to eQTL
1	175192463	rs2272785	KIAA0040	Breast mammary	linked to eQTL
1	175193060	rs3753560	KIAA0040	Breast mammary	eQTL
1	21440603	rs4654745	NBPF3	Breast mammary	eQTL
1	2526571	rs143275045	PANK4	Breast mammary	eQTL
1	39738494	rs7513045	PPIE	Breast mammary	eQTL
1	171485638	rs71637410	PRRC2C	Breast mammary	linked to eQTL
1	41242968	rs114054291	SCMH1	Breast mammary	linked to eQTL
1	37989717	rs3935867	SF3A3	Breast mammary	linked to eQTL
1	205813590	rs9438393	SLC41A1	Breast mammary	eQTL
1	1575421	rs7519837	SSU72	Breast mammary	eQTL
1	212792127	rs3738798	TATDN3	Breast mammary	linked to eQTL
1	161039733	rs3737787	USF1	Breast mammary	linked to eQTL
1	209827888	rs661849	UTP25	Breast mammary	linked to eQTL
1	247103575	rs10924917	ZNF669	Breast mammary	linked to eQTL
1	247103570	rs12080836	ZNF669	Breast mammary	linked to eQTL
1	21294009	rs213050	ECE1	Breast mammary	linked to eQTL
1	37995951	rs111946396	FHL3	Breast mammary	linked to eQTL
1	113930028	rs756493	HIPK1	Breast mammary	linked to eQTL
1	1000335	rs3128114	ISG15	Breast mammary	linked to eQTL
[truncated: 77,388 more rows]

## Sheet: Table S5
Chromosome	Position	rSNP	Gene	Tissue	Trait
9	104928452	rs2246298	ABCA1	Thyroid	Waist-to-hip ratio adjusted for BMI
9	104928452	rs2246298	ABCA1	Esophagus_Muscularis	Waist-to-hip ratio adjusted for BMI
9	104928452	rs2246298	ABCA1	Minor_Salivary_Gland	Waist-to-hip ratio adjusted for BMI
9	104928452	rs2246298	ABCA1	Vagina	Waist-to-hip ratio adjusted for BMI
9	104928452	rs2246298	ABCA1	Heart_Atrial_Appendage	Waist-to-hip ratio adjusted for BMI
9	104928452	rs2246298	ABCA1	Cells_Cultured_fibroblasts	Waist-to-hip ratio adjusted for BMI
9	104928452	rs2246298	ABCA1	Liver	Waist-to-hip ratio adjusted for BMI
9	104928452	rs2246298	ABCA1	Colon_Transverse	Waist-to-hip ratio adjusted for BMI
9	104928452	rs2246298	ABCA1	Esophagus_Gastroesophageal_Junction	Waist-to-hip ratio adjusted for BMI
9	104928452	rs2246298	ABCA1	Heart_Left_Ventricle	Waist-to-hip ratio adjusted for BMI
9	104928452	rs2246298	ABCA1	Uterus	Waist-to-hip ratio adjusted for BMI
9	104928452	rs2246298	ABCA1	Skin_Not_Sun_Exposed_Suprapubic	Waist-to-hip ratio adjusted for BMI
9	104928452	rs2246298	ABCA1	Testis	Waist-to-hip ratio adjusted for BMI
9	104928452	rs2246298	ABCA1	Brain_Spinal_cord_cervical	Waist-to-hip ratio adjusted for BMI
9	104928452	rs2246298	ABCA1	Brain_Substantia_nigra	Waist-to-hip ratio adjusted for BMI
9	104928452	rs2246298	ABCA1	Brain_Nucleus_accumbens_basal_ganglia	Waist-to-hip ratio adjusted for BMI
9	104928452	rs2246298	ABCA1	Small_Intestine_Terminal_Ileum	Waist-to-hip ratio adjusted for BMI
9	104928452	rs2246298	ABCA1	Skin_Sun_Exposed_Lower_leg	Waist-to-hip ratio adjusted for BMI
9	104928452	rs2246298	ABCA1	Stomach	Waist-to-hip ratio adjusted for BMI
9	104928452	rs2246298	ABCA1	Adipose_Subcutaneous	Waist-to-hip ratio adjusted for BMI
9	104928452	rs2246298	ABCA1	Prostate	Waist-to-hip ratio adjusted for BMI
9	104928452	rs2246298	ABCA1	Muscle_Skeletal	Waist-to-hip ratio adjusted for BMI
9	104928452	rs2246298	ABCA1	Breast_Mammary	Waist-to-hip ratio adjusted for BMI
9	104928452	rs2246298	ABCA1	Brain_Amygdala	Waist-to-hip ratio adjusted for BMI
9	104928452	rs2246298	ABCA1	Artery_Tibial	Waist-to-hip ratio adjusted for BMI
9	104928452	rs2246298	ABCA1	Brain_Caudate_basal_ganglia	Waist-to-hip ratio adjusted for BMI
9	104928452	rs2246298	ABCA1	Adipose_Visceral_Omentum	Waist-to-hip ratio adjusted for BMI
9	104928452	rs2246298	ABCA1	Lung	Waist-to-hip ratio adjusted for BMI
9	104928452	rs2246298	ABCA1	Brain_Hypothalamus	Waist-to-hip ratio adjusted for BMI
9	104928452	rs2246298	ABCA1	Artery_Aorta	Waist-to-hip ratio adjusted for BMI
9	104927776	rs2437817	ABCA1	Breast_Mammary	Waist-to-hip ratio adjusted for BMI
9	104927776	rs2437817	ABCA1	Breast_Mammary	A body shape index
9	104927776	rs2437817	ABCA1	Breast_Mammary	Waist-hip index
9	104927776	rs2437817	ABCA1	Brain_Hypothalamus	Waist-to-hip ratio adjusted for BMI
9	104927776	rs2437817	ABCA1	Brain_Hypothalamus	A body shape index
9	104927776	rs2437817	ABCA1	Brain_Hypothalamus	Waist-hip index
9	104927776	rs2437817	ABCA1	Esophagus_Muscularis	Waist-to-hip ratio adjusted for BMI
9	104927776	rs2437817	ABCA1	Esophagus_Muscularis	A body shape index
9	104927776	rs2437817	ABCA1	Esophagus_Muscularis	Waist-hip index
9	104927776	rs2437817	ABCA1	Prostate	Waist-to-hip ratio adjusted for BMI
9	104927776	rs2437817	ABCA1	Prostate	A body shape index
9	104927776	rs2437817	ABCA1	Prostate	Waist-hip index
9	104927776	rs2437817	ABCA1	Brain_Caudate_basal_ganglia	Waist-to-hip ratio adjusted for BMI
9	104927776	rs2437817	ABCA1	Brain_Caudate_basal_ganglia	A body shape index
9	104927776	rs2437817	ABCA1	Brain_Caudate_basal_ganglia	Waist-hip index
9	104927776	rs2437817	ABCA1	Heart_Left_Ventricle	Waist-to-hip ratio adjusted for BMI
9	104927776	rs2437817	ABCA1	Heart_Left_Ventricle	A body shape index
9	104927776	rs2437817	ABCA1	Heart_Left_Ventricle	Waist-hip index
9	104927776	rs2437817	ABCA1	Brain_Nucleus_accumbens_basal_ganglia	Waist-to-hip ratio adjusted for BMI
9	104927776	rs2437817	ABCA1	Brain_Nucleus_accumbens_basal_ganglia	A body shape index
9	104927776	rs2437817	ABCA1	Brain_Nucleus_accumbens_basal_ganglia	Waist-hip index
9	104927776	rs2437817	ABCA1	Artery_Tibial	Waist-to-hip ratio adjusted for BMI
9	104927776	rs2437817	ABCA1	Artery_Tibial	A body shape index
9	104927776	rs2437817	ABCA1	Artery_Tibial	Waist-hip index
9	104927776	rs2437817	ABCA1	Minor_Salivary_Gland	Waist-to-hip ratio adjusted for BMI
9	104927776	rs2437817	ABCA1	Minor_Salivary_Gland	A body shape index
9	104927776	rs2437817	ABCA1	Minor_Salivary_Gland	Waist-hip index
9	104927776	rs2437817	ABCA1	Esophagus_Gastroesophageal_Junction	Waist-to-hip ratio adjusted for BMI
9	104927776	rs2437817	ABCA1	Esophagus_Gastroesophageal_Junction	A body shape index
9	104927776	rs2437817	ABCA1	Esophagus_Gastroesophageal_Junction	Waist-hip index
9	104927776	rs2437817	ABCA1	Vagina	Waist-to-hip ratio adjusted for BMI
9	104927776	rs2437817	ABCA1	Vagina	A body shape index
9	104927776	rs2437817	ABCA1	Vagina	Waist-hip index
9	104927776	rs2437817	ABCA1	Muscle_Skeletal	Waist-to-hip ratio adjusted for BMI
9	104927776	rs2437817	ABCA1	Muscle_Skeletal	A body shape index
9	104927776	rs2437817	ABCA1	Muscle_Skeletal	Waist-hip index
9	104927776	rs2437817	ABCA1	Uterus	Waist-to-hip ratio adjusted for BMI
9	104927776	rs2437817	ABCA1	Uterus	A body shape index
9	104927776	rs2437817	ABCA1	Uterus	Waist-hip index
9	104927776	rs2437817	ABCA1	Artery_Aorta	Waist-to-hip ratio adjusted for BMI
9	104927776	rs2437817	ABCA1	Artery_Aorta	A body shape index
9	104927776	rs2437817	ABCA1	Artery_Aorta	Waist-hip index
9	104927776	rs2437817	ABCA1	Skin_Not_Sun_Exposed_Suprapubic	Waist-to-hip ratio adjusted for BMI
9	104927776	rs2437817	ABCA1	Skin_Not_Sun_Exposed_Suprapubic	A body shape index
9	104927776	rs2437817	ABCA1	Skin_Not_Sun_Exposed_Suprapubic	Waist-hip index
9	104927776	rs2437817	ABCA1	Colon_Transverse	Waist-to-hip ratio adjusted for BMI
9	104927776	rs2437817	ABCA1	Colon_Transverse	A body shape index
9	104927776	rs2437817	ABCA1	Colon_Transverse	Waist-hip index
9	104927776	rs2437817	ABCA1	Brain_Amygdala	Waist-to-hip ratio adjusted for BMI
9	104927776	rs2437817	ABCA1	Brain_Amygdala	A body shape index
9	104927776	rs2437817	ABCA1	Brain_Amygdala	Waist-hip index
9	104927776	rs2437817	ABCA1	Liver	Waist-to-hip ratio adjusted for BMI
9	104927776	rs2437817	ABCA1	Liver	A body shape index
9	104927776	rs2437817	ABCA1	Liver	Waist-hip index
9	104927776	rs2437817	ABCA1	Testis	Waist-to-hip ratio adjusted for BMI
9	104927776	rs2437817	ABCA1	Testis	A body shape index
9	104927776	rs2437817	ABCA1	Testis	Waist-hip index
9	104927776	rs2437817	ABCA1	Brain_Substantia_nigra	Waist-to-hip ratio adjusted for BMI
9	104927776	rs2437817	ABCA1	Brain_Substantia_nigra	A body shape index
9	104927776	rs2437817	ABCA1	Brain_Substantia_nigra	Waist-hip index
9	104927776	rs2437817	ABCA1	Small_Intestine_Terminal_Ileum	Waist-to-hip ratio adjusted for BMI
9	104927776	rs2437817	ABCA1	Small_Intestine_Terminal_Ileum	A body shape index
9	104927776	rs2437817	ABCA1	Small_Intestine_Terminal_Ileum	Waist-hip index
9	104927776	rs2437817	ABCA1	Stomach	Waist-to-hip ratio adjusted for BMI
9	104927776	rs2437817	ABCA1	Stomach	A body shape index
9	104927776	rs2437817	ABCA1	Stomach	Waist-hip index
9	104927776	rs2437817	ABCA1	Adipose_Subcutaneous	Waist-to-hip ratio adjusted for BMI
9	104927776	rs2437817	ABCA1	Adipose_Subcutaneous	A body shape index
9	104927776	rs2437817	ABCA1	Adipose_Subcutaneous	Waist-hip index
9	104927776	rs2437817	ABCA1	Adipose_Visceral_Omentum	Waist-to-hip ratio adjusted for BMI
9	104927776	rs2437817	ABCA1	Adipose_Visceral_Omentum	A body shape index
9	104927776	rs2437817	ABCA1	Adipose_Visceral_Omentum	Waist-hip index
9	104927776	rs2437817	ABCA1	Skin_Sun_Exposed_Lower_leg	Waist-to-hip ratio adjusted for BMI
9	104927776	rs2437817	ABCA1	Skin_Sun_Exposed_Lower_leg	A body shape index
9	104927776	rs2437817	ABCA1	Skin_Sun_Exposed_Lower_leg	Waist-hip index
9	104927776	rs2437817	ABCA1	Lung	Waist-to-hip ratio adjusted for BMI
9	104927776	rs2437817	ABCA1	Lung	A body shape index
9	104927776	rs2437817	ABCA1	Lung	Waist-hip index
9	104927776	rs2437817	ABCA1	Thyroid	Waist-to-hip ratio adjusted for BMI
9	104927776	rs2437817	ABCA1	Thyroid	A body shape index
9	104927776	rs2437817	ABCA1	Thyroid	Waist-hip index
9	104927776	rs2437817	ABCA1	Brain_Spinal_cord_cervical	Waist-to-hip ratio adjusted for BMI
9	104927776	rs2437817	ABCA1	Brain_Spinal_cord_cervical	A body shape index
9	104927776	rs2437817	ABCA1	Brain_Spinal_cord_cervical	Waist-hip index
9	104927776	rs2437817	ABCA1	Heart_Atrial_Appendage	Waist-to-hip ratio adjusted for BMI
9	104927776	rs2437817	ABCA1	Heart_Atrial_Appendage	A body shape index
9	104927776	rs2437817	ABCA1	Heart_Atrial_Appendage	Waist-hip index
9	104927776	rs2437817	ABCA1	Cells_Cultured_fibroblasts	Waist-to-hip ratio adjusted for BMI
9	104927776	rs2437817	ABCA1	Cells_Cultured_fibroblasts	A body shape index
9	104927776	rs2437817	ABCA1	Cells_Cultured_fibroblasts	Waist-hip index
9	104927429	rs2472373	ABCA1	Muscle_Skeletal	Waist-hip index
9	104927429	rs2472373	ABCA1	Muscle_Skeletal	Waist-to-hip ratio adjusted for BMI
9	104927429	rs2472373	ABCA1	Muscle_Skeletal	A body shape index
9	104927429	rs2472373	ABCA1	Brain_Spinal_cord_cervical	Waist-hip index
9	104927429	rs2472373	ABCA1	Brain_Spinal_cord_cervical	Waist-to-hip ratio adjusted for BMI
9	104927429	rs2472373	ABCA1	Brain_Spinal_cord_cervical	A body shape index
9	104927429	rs2472373	ABCA1	Skin_Not_Sun_Exposed_Suprapubic	Waist-hip index
9	104927429	rs2472373	ABCA1	Skin_Not_Sun_Exposed_Suprapubic	Waist-to-hip ratio adjusted for BMI
9	104927429	rs2472373	ABCA1	Skin_Not_Sun_Exposed_Suprapubic	A body shape index
9	104927429	rs2472373	ABCA1	Brain_Hypothalamus	Waist-hip index
9	104927429	rs2472373	ABCA1	Brain_Hypothalamus	Waist-to-hip ratio adjusted for BMI
9	104927429	rs2472373	ABCA1	Brain_Hypothalamus	A body shape index
9	104927429	rs2472373	ABCA1	Breast_Mammary	Waist-hip index
9	104927429	rs2472373	ABCA1	Breast_Mammary	Waist-to-hip ratio adjusted for BMI
9	104927429	rs2472373	ABCA1	Breast_Mammary	A body shape index
9	104927429	rs2472373	ABCA1	Brain_Caudate_basal_ganglia	Waist-hip index
9	104927429	rs2472373	ABCA1	Brain_Caudate_basal_ganglia	Waist-to-hip ratio adjusted for BMI
9	104927429	rs2472373	ABCA1	Brain_Caudate_basal_ganglia	A body shape index
9	104927429	rs2472373	ABCA1	Brain_Substantia_nigra	Waist-hip index
9	104927429	rs2472373	ABCA1	Brain_Substantia_nigra	Waist-to-hip ratio adjusted for BMI
9	104927429	rs2472373	ABCA1	Brain_Substantia_nigra	A body shape index
9	104927429	rs2472373	ABCA1	Brain_Nucleus_accumbens_basal_ganglia	Waist-hip index
9	104927429	rs2472373	ABCA1	Brain_Nucleus_accumbens_basal_ganglia	Waist-to-hip ratio adjusted for BMI
9	104927429	rs2472373	ABCA1	Brain_Nucleus_accumbens_basal_ganglia	A body shape index
9	104927429	rs2472373	ABCA1	Artery_Tibial	Waist-hip index
9	104927429	rs2472373	ABCA1	Artery_Tibial	Waist-to-hip ratio adjusted for BMI
9	104927429	rs2472373	ABCA1	Artery_Tibial	A body shape index
9	104927429	rs2472373	ABCA1	Adipose_Subcutaneous	Waist-hip index
9	104927429	rs2472373	ABCA1	Adipose_Subcutaneous	Waist-to-hip ratio adjusted for BMI
9	104927429	rs2472373	ABCA1	Adipose_Subcutaneous	A body shape index
9	104927429	rs2472373	ABCA1	Lung	Waist-hip index
9	104927429	rs2472373	ABCA1	Lung	Waist-to-hip ratio adjusted for BMI
9	104927429	rs2472373	ABCA1	Lung	A body shape index
9	104927429	rs2472373	ABCA1	Artery_Aorta	Waist-hip index
9	104927429	rs2472373	ABCA1	Artery_Aorta	Waist-to-hip ratio adjusted for BMI
9	104927429	rs2472373	ABCA1	Artery_Aorta	A body shape index
9	104927429	rs2472373	ABCA1	Adipose_Visceral_Omentum	Waist-hip index
9	104927429	rs2472373	ABCA1	Adipose_Visceral_Omentum	Waist-to-hip ratio adjusted for BMI
9	104927429	rs2472373	ABCA1	Adipose_Visceral_Omentum	A body shape index
9	104927429	rs2472373	ABCA1	Skin_Sun_Exposed_Lower_leg	Waist-hip index
9	104927429	rs2472373	ABCA1	Skin_Sun_Exposed_Lower_leg	Waist-to-hip ratio adjusted for BMI
9	104927429	rs2472373	ABCA1	Skin_Sun_Exposed_Lower_leg	A body shape index
9	104927429	rs2472373	ABCA1	Minor_Salivary_Gland	Waist-hip index
9	104927429	rs2472373	ABCA1	Minor_Salivary_Gland	Waist-to-hip ratio adjusted for BMI
9	104927429	rs2472373	ABCA1	Minor_Salivary_Gland	A body shape index
9	104927429	rs2472373	ABCA1	Esophagus_Muscularis	Waist-hip index
9	104927429	rs2472373	ABCA1	Esophagus_Muscularis	Waist-to-hip ratio adjusted for BMI
9	104927429	rs2472373	ABCA1	Esophagus_Muscularis	A body shape index
9	104927429	rs2472373	ABCA1	Vagina	Waist-hip index
9	104927429	rs2472373	ABCA1	Vagina	Waist-to-hip ratio adjusted for BMI
9	104927429	rs2472373	ABCA1	Vagina	A body shape index
9	104927429	rs2472373	ABCA1	Prostate	Waist-hip index
9	104927429	rs2472373	ABCA1	Prostate	Waist-to-hip ratio adjusted for BMI
9	104927429	rs2472373	ABCA1	Prostate	A body shape index
9	104927429	rs2472373	ABCA1	Cells_Cultured_fibroblasts	Waist-hip index
9	104927429	rs2472373	ABCA1	Cells_Cultured_fibroblasts	Waist-to-hip ratio adjusted for BMI
9	104927429	rs2472373	ABCA1	Cells_Cultured_fibroblasts	A body shape index
9	104927429	rs2472373	ABCA1	Thyroid	Waist-hip index
9	104927429	rs2472373	ABCA1	Thyroid	Waist-to-hip ratio adjusted for BMI
9	104927429	rs2472373	ABCA1	Thyroid	A body shape index
9	104927429	rs2472373	ABCA1	Colon_Transverse	Waist-hip index
9	104927429	rs2472373	ABCA1	Colon_Transverse	Waist-to-hip ratio adjusted for BMI
9	104927429	rs2472373	ABCA1	Colon_Transverse	A body shape index
9	104927429	rs2472373	ABCA1	Testis	Waist-hip index
9	104927429	rs2472373	ABCA1	Testis	Waist-to-hip ratio adjusted for BMI
9	104927429	rs2472373	ABCA1	Testis	A body shape index
9	104927429	rs2472373	ABCA1	Stomach	Waist-hip index
9	104927429	rs2472373	ABCA1	Stomach	Waist-to-hip ratio adjusted for BMI
9	104927429	rs2472373	ABCA1	Stomach	A body shape index
9	104927429	rs2472373	ABCA1	Liver	Waist-hip index
9	104927429	rs2472373	ABCA1	Liver	Waist-to-hip ratio adjusted for BMI
9	104927429	rs2472373	ABCA1	Liver	A body shape index
9	104927429	rs2472373	ABCA1	Small_Intestine_Terminal_Ileum	Waist-hip index
9	104927429	rs2472373	ABCA1	Small_Intestine_Terminal_Ileum	Waist-to-hip ratio adjusted for BMI
9	104927429	rs2472373	ABCA1	Small_Intestine_Terminal_Ileum	A body shape index
9	104927429	rs2472373	ABCA1	Uterus	Waist-hip index
9	104927429	rs2472373	ABCA1	Uterus	Waist-to-hip ratio adjusted for BMI
9	104927429	rs2472373	ABCA1	Uterus	A body shape index
9	104927429	rs2472373	ABCA1	Heart_Atrial_Appendage	Waist-hip index
9	104927429	rs2472373	ABCA1	Heart_Atrial_Appendage	Waist-to-hip ratio adjusted for BMI
9	104927429	rs2472373	ABCA1	Heart_Atrial_Appendage	A body shape index
12	122966218	rs4148856	ABCB9	Adipose_Visceral_Omentum	Type 2 diabetes
12	122966218	rs4148856	ABCB9	Thyroid	Type 2 diabetes
12	122966218	rs4148856	ABCB9	Cells_Cultured_fibroblasts	Type 2 diabetes
12	122966218	rs4148856	ABCB9	Heart_Left_Ventricle	Type 2 diabetes
12	122966218	rs4148856	ABCB9	Minor_Salivary_Gland	Type 2 diabetes
12	122966218	rs4148856	ABCB9	Whole_Blood	Type 2 diabetes
12	122966218	rs4148856	ABCB9	Stomach	Type 2 diabetes
12	122966218	rs4148856	ABCB9	Esophagus_Mucosa	Type 2 diabetes
12	122966218	rs4148856	ABCB9	Skin_Not_Sun_Exposed_Suprapubic	Type 2 diabetes
2	111119916	rs60286362	ACOXL	Pituitary	Waist-to-hip ratio adjusted for BMI
2	111119916	rs60286362	ACOXL	Adipose_Visceral_Omentum	Waist-to-hip ratio adjusted for BMI
2	111119186	rs7577824	ACOXL	Pituitary	Waist-to-hip ratio adjusted for BMI
2	111119186	rs7577824	ACOXL	Adipose_Visceral_Omentum	Waist-to-hip ratio adjusted for BMI
2	9555153	rs11893688	ADAM17	Muscle_Skeletal	Waist-to-hip ratio adjusted for BMI
2	9555153	rs11893688	ADAM17	Minor_Salivary_Gland	Waist-to-hip ratio adjusted for BMI
2	9555153	rs11893688	ADAM17	Ovary	Waist-to-hip ratio adjusted for BMI
2	9555153	rs11893688	ADAM17	Breast_Mammary	Waist-to-hip ratio adjusted for BMI
2	9555153	rs11893688	ADAM17	Cells_EBV-transformed_lymphocytes	Waist-to-hip ratio adjusted for BMI
2	9555153	rs11893688	ADAM17	Cells_Cultured_fibroblasts	Waist-to-hip ratio adjusted for BMI
2	9555153	rs11893688	ADAM17	Artery_Tibial	Waist-to-hip ratio adjusted for BMI
2	9555153	rs11893688	ADAM17	Nerve_Tibial	Waist-to-hip ratio adjusted for BMI
2	9555777	rs12692386	ADAM17	Skin_Sun_Exposed_Lower_leg	Waist-to-hip ratio adjusted for BMI
2	9555777	rs12692386	ADAM17	Brain_Caudate_basal_ganglia	Waist-to-hip ratio adjusted for BMI
2	9555777	rs12692386	ADAM17	Spleen	Waist-to-hip ratio adjusted for BMI
2	9555777	rs12692386	ADAM17	Ovary	Waist-to-hip ratio adjusted for BMI
2	9555777	rs12692386	ADAM17	Lung	Waist-to-hip ratio adjusted for BMI
2	9555777	rs12692386	ADAM17	Cells_EBV-transformed_lymphocytes	Waist-to-hip ratio adjusted for BMI
2	9555777	rs12692386	ADAM17	Adipose_Visceral_Omentum	Waist-to-hip ratio adjusted for BMI
2	9555777	rs12692386	ADAM17	Artery_Tibial	Waist-to-hip ratio adjusted for BMI
2	9555777	rs12692386	ADAM17	Muscle_Skeletal	Waist-to-hip ratio adjusted for BMI
2	9555777	rs12692386	ADAM17	Artery_Aorta	Waist-to-hip ratio adjusted for BMI
2	9555777	rs12692386	ADAM17	Cells_Cultured_fibroblasts	Waist-to-hip ratio adjusted for BMI
2	9555777	rs12692386	ADAM17	Esophagus_Mucosa	Waist-to-hip ratio adjusted for BMI
2	9555777	rs12692386	ADAM17	Skin_Not_Sun_Exposed_Suprapubic	Waist-to-hip ratio adjusted for BMI
2	9555777	rs12692386	ADAM17	Nerve_Tibial	Waist-to-hip ratio adjusted for BMI
2	9555777	rs12692386	ADAM17	Breast_Mammary	Waist-to-hip ratio adjusted for BMI
2	9555777	rs12692386	ADAM17	Minor_Salivary_Gland	Waist-to-hip ratio adjusted for BMI
2	9555777	rs12692386	ADAM17	Esophagus_Muscularis	Waist-to-hip ratio adjusted for BMI
2	9555777	rs12692386	ADAM17	Heart_Left_Ventricle	Waist-to-hip ratio adjusted for BMI
2	9555777	rs12692386	ADAM17	Adipose_Subcutaneous	Waist-to-hip ratio adjusted for BMI
2	9555777	rs12692386	ADAM17	Esophagus_Gastroesophageal_Junction	Waist-to-hip ratio adjusted for BMI
6	31615378	rs2844475	AIF1	Testis	Waist-to-hip ratio adjusted for BMI
6	31615378	rs2844475	AIF1	Nerve_Tibial	Waist-to-hip ratio adjusted for BMI
6	31615378	rs2844475	AIF1	Artery_Tibial	Waist-to-hip ratio adjusted for BMI
6	31615378	rs2844475	AIF1	Lung	Waist-to-hip ratio adjusted for BMI
15	89830207	rs11639336	AP3S2	Whole_Blood	Type 2 diabetes
11	72722875	rs12099027	ARAP1	Testis	Type 2 diabetes
11	72722875	rs12099027	ARAP1	Adrenal_Gland	Type 2 diabetes
11	72722053	rs1552224	ARAP1	Adrenal_Gland	Type 2 diabetes
11	72722880	rs61894163	ARAP1	Testis	Type 2 diabetes
11	72722880	rs61894163	ARAP1	Adrenal_Gland	Type 2 diabetes
8	18069281	rs12548139	ASAH1	Whole_Blood	Type 2 diabetes
8	18069675	rs2427746	ASAH1	Whole_Blood	Type 2 diabetes
8	18069573	rs4921566	ASAH1	Whole_Blood	Type 2 diabetes
8	18069497	rs4921832	ASAH1	Whole_Blood	Type 2 diabetes
8	18069552	rs4921833	ASAH1	Whole_Blood	Type 2 diabetes
11	62392454	rs4281490	ASRGL1	Nerve_Tibial	Waist-hip index
17	3925528	rs1076902	ATP2A3	Brain_Putamen_basal_ganglia	Type 2 diabetes
8	102863385	rs2436851	AZIN1	Adipose_Subcutaneous	Type 2 diabetes
8	102863385	rs2436851	AZIN1	Artery_Tibial	Type 2 diabetes
8	102863385	rs2436851	AZIN1	Artery_Aorta	Type 2 diabetes
8	102863385	rs2436851	AZIN1	Artery_Coronary	Type 2 diabetes
8	102863385	rs2436851	AZIN1	Colon_Sigmoid	Type 2 diabetes
8	102863385	rs2436851	AZIN1	Esophagus_Mucosa	Type 2 diabetes
8	102864097	rs2679745	AZIN1	Esophagus_Mucosa	Type 2 diabetes
8	102864097	rs2679745	AZIN1	Artery_Tibial	Type 2 diabetes
8	102864097	rs2679745	AZIN1	Artery_Coronary	Type 2 diabetes
8	102864097	rs2679745	AZIN1	Artery_Aorta	Type 2 diabetes
8	102864097	rs2679745	AZIN1	Lung	Type 2 diabetes
8	102864097	rs2679745	AZIN1	Colon_Sigmoid	Type 2 diabetes
8	102864097	rs2679745	AZIN1	Adipose_Subcutaneous	Type 2 diabetes
8	102863497	rs76052743	AZIN1	Colon_Sigmoid	Type 2 diabetes
8	102863497	rs76052743	AZIN1	Esophagus_Mucosa	Type 2 diabetes
8	102863497	rs76052743	AZIN1	Artery_Coronary	Type 2 diabetes
8	102863497	rs76052743	AZIN1	Artery_Tibial	Type 2 diabetes
8	102863497	rs76052743	AZIN1	Artery_Aorta	Type 2 diabetes
8	102863497	rs76052743	AZIN1	Adipose_Subcutaneous	Type 2 diabetes
2	111119916	rs60286362	BCL2L11	Pituitary	Waist-to-hip ratio adjusted for BMI
2	111119916	rs60286362	BCL2L11	Adipose_Visceral_Omentum	Waist-to-hip ratio adjusted for BMI
2	111119186	rs7577824	BCL2L11	Pituitary	Waist-to-hip ratio adjusted for BMI
2	111119186	rs7577824	BCL2L11	Adipose_Visceral_Omentum	Waist-to-hip ratio adjusted for BMI
9	134025754	rs378740	BRD3OS	Heart_Atrial_Appendage	Type 2 diabetes
9	134025754	rs378740	BRD3OS	Cells_Cultured_fibroblasts	Type 2 diabetes
9	134025754	rs378740	BRD3OS	Thyroid	Type 2 diabetes
9	134025754	rs378740	BRD3OS	Esophagus_Gastroesophageal_Junction	Type 2 diabetes
9	134025754	rs378740	BRD3OS	Pituitary	Type 2 diabetes
9	134025754	rs378740	BRD3OS	Muscle_Skeletal	Type 2 diabetes
9	134025754	rs378740	BRD3OS	Brain_Frontal_Cortex	Type 2 diabetes
9	134025754	rs378740	BRD3OS	Stomach	Type 2 diabetes
9	134025582	rs379417	BRD3OS	Brain_Frontal_Cortex	Type 2 diabetes
9	134025582	rs379417	BRD3OS	Heart_Atrial_Appendage	Type 2 diabetes
9	134025582	rs379417	BRD3OS	Stomach	Type 2 diabetes
9	134025582	rs379417	BRD3OS	Thyroid	Type 2 diabetes
9	134025582	rs379417	BRD3OS	Esophagus_Gastroesophageal_Junction	Type 2 diabetes
9	134025582	rs379417	BRD3OS	Cells_Cultured_fibroblasts	Type 2 diabetes
9	134025582	rs379417	BRD3OS	Pituitary	Type 2 diabetes
9	134025582	rs379417	BRD3OS	Muscle_Skeletal	Type 2 diabetes
6	26465997	rs1977198	BTN2A1	Skin_Not_Sun_Exposed_Suprapubic	Waist-to-hip ratio adjusted for BMI
6	26465997	rs1977198	BTN2A1	Skin_Not_Sun_Exposed_Suprapubic	Waist-hip index
6	26465997	rs1977198	BTN2A1	Vagina	Waist-to-hip ratio adjusted for BMI
6	26465997	rs1977198	BTN2A1	Vagina	Waist-hip index
11	34438994	rs1049982	CAT	Testis	Type 2 diabetes
17	48101312	rs3744347	CBX1	Esophagus_Gastroesophageal_Junction	Type 2 diabetes
17	48101312	rs3744347	CBX1	Esophagus_Muscularis	Type 2 diabetes
17	48101312	rs3744347	CBX1	Colon_Transverse	Type 2 diabetes
17	48101312	rs3744347	CBX1	Prostate	Type 2 diabetes
17	48101312	rs3744347	CBX1	Testis	Type 2 diabetes
17	48101312	rs3744347	CBX1	Adipose_Subcutaneous	Type 2 diabetes
17	48101312	rs3744347	CBX1	Colon_Sigmoid	Type 2 diabetes
17	48101312	rs3744347	CBX1	Adrenal_Gland	Type 2 diabetes
17	48101312	rs3744347	CBX1	Artery_Tibial	Type 2 diabetes
17	48101312	rs3744347	CBX1	Artery_Coronary	Type 2 diabetes
17	48101312	rs3744347	CBX1	Whole_Blood	Type 2 diabetes
17	48101312	rs3744347	CBX1	Nerve_Tibial	Type 2 diabetes
17	48101312	rs3744347	CBX1	Ovary	Type 2 diabetes
17	48101312	rs3744347	CBX1	Artery_Aorta	Type 2 diabetes
17	48101312	rs3744347	CBX1	Heart_Atrial_Appendage	Type 2 diabetes
12	4289396	rs3217856	CCND2	Whole_Blood	Type 2 diabetes
12	4289884	rs3217860	CCND2	Whole_Blood	Type 2 diabetes
12	4289921	rs3217862	CCND2	Whole_Blood	Type 2 diabetes
17	63931605	rs8077653	CD79B	Pituitary	Waist-to-hip ratio adjusted for BMI
17	63931605	rs8077653	CD79B	Esophagus_Gastroesophageal_Junction	Waist-to-hip ratio adjusted for BMI
7	130368174	rs17164864	CPA5	Whole_Blood	A body shape index
7	130368174	rs17164864	CPA5	Adrenal_Gland	A body shape index
7	130368174	rs17164864	CPA5	Adipose_Subcutaneous	A body shape index
7	130368174	rs17164864	CPA5	Spleen	A body shape index
7	130368174	rs17164864	CPA5	Testis	A body shape index
7	130368318	rs2302823	CPA5	Adrenal_Gland	A body shape index
7	130368318	rs2302823	CPA5	Testis	A body shape index
7	130368318	rs2302823	CPA5	Spleen	A body shape index
7	130368318	rs2302823	CPA5	Adipose_Subcutaneous	A body shape index
7	130368318	rs2302823	CPA5	Whole_Blood	A body shape index
4	1245524	rs1250095	CTBP1	Lung	Waist-to-hip ratio adjusted for BMI
4	1245524	rs1250095	CTBP1	Lung	Type 2 diabetes
4	1245524	rs1250095	CTBP1	Artery_Coronary	Waist-to-hip ratio adjusted for BMI
4	1245524	rs1250095	CTBP1	Artery_Coronary	Type 2 diabetes
4	1242774	rs1564509	CTBP1	Testis	Type 2 diabetes
4	1242774	rs1564509	CTBP1	Brain_Cortex	Type 2 diabetes
4	1242774	rs1564509	CTBP1	Brain_Anterior_cingulate_cortex	Type 2 diabetes
4	1242774	rs1564509	CTBP1	Esophagus_Mucosa	Type 2 diabetes
4	1242774	rs1564509	CTBP1	Nerve_Tibial	Type 2 diabetes
4	1249616	rs1680033	CTBP1	Skin_Sun_Exposed_Lower_leg	Type 2 diabetes
4	1249616	rs1680033	CTBP1	Adipose_Visceral_Omentum	Type 2 diabetes
4	1249616	rs1680033	CTBP1	Brain_Nucleus_accumbens_basal_ganglia	Type 2 diabetes
4	1249616	rs1680033	CTBP1	Artery_Aorta	Type 2 diabetes
4	1249616	rs1680033	CTBP1	Cells_Cultured_fibroblasts	Type 2 diabetes
4	1249616	rs1680033	CTBP1	Esophagus_Muscularis	Type 2 diabetes
4	1249616	rs1680033	CTBP1	Brain_Cerebellum	Type 2 diabetes
4	1249616	rs1680033	CTBP1	Brain_Cerebellar_Hemisphere	Type 2 diabetes
4	1249616	rs1680033	CTBP1	Prostate	Type 2 diabetes
4	1249616	rs1680033	CTBP1	Pancreas	Type 2 diabetes
4	1249616	rs1680033	CTBP1	Esophagus_Gastroesophageal_Junction	Type 2 diabetes
4	1249616	rs1680033	CTBP1	Lung	Type 2 diabetes
4	1249616	rs1680033	CTBP1	Adrenal_Gland	Type 2 diabetes
4	1249616	rs1680033	CTBP1	Skin_Not_Sun_Exposed_Suprapubic	Type 2 diabetes
4	1249616	rs1680033	CTBP1	Adipose_Subcutaneous	Type 2 diabetes
4	1249616	rs1680033	CTBP1	Liver	Type 2 diabetes
4	1249616	rs1680033	CTBP1	Thyroid	Type 2 diabetes
4	1249616	rs1680033	CTBP1	Whole_Blood	Type 2 diabetes
4	1249616	rs1680033	CTBP1	Artery_Tibial	Type 2 diabetes
4	1249616	rs1680033	CTBP1	Breast_Mammary	Type 2 diabetes
4	1249616	rs1680033	CTBP1	Heart_Left_Ventricle	Type 2 diabetes
4	1249616	rs1680033	CTBP1	Stomach	Type 2 diabetes
4	1249616	rs1680033	CTBP1	Brain_Cortex	Type 2 diabetes
4	1249616	rs1680033	CTBP1	Heart_Atrial_Appendage	Type 2 diabetes
4	1249616	rs1680033	CTBP1	Colon_Sigmoid	Type 2 diabetes
4	1249616	rs1680033	CTBP1	Small_Intestine_Terminal_Ileum	Type 2 diabetes
4	1249616	rs1680033	CTBP1	Spleen	Type 2 diabetes
4	1249616	rs1680033	CTBP1	Colon_Transverse	Type 2 diabetes
4	1249616	rs1680033	CTBP1	Nerve_Tibial	Type 2 diabetes
4	1249616	rs1680033	CTBP1	Artery_Coronary	Type 2 diabetes
4	1249616	rs1680033	CTBP1	Esophagus_Mucosa	Type 2 diabetes
4	1249616	rs1680033	CTBP1	Minor_Salivary_Gland	Type 2 diabetes
4	1249616	rs1680033	CTBP1	Testis	Type 2 diabetes
4	1249616	rs1680033	CTBP1	Uterus	Type 2 diabetes
4	1249616	rs1680033	CTBP1	Vagina	Type 2 diabetes
4	1250089	rs2878539	CTBP1	Brain_Cortex	Type 2 diabetes
4	1250089	rs2878539	CTBP1	Nerve_Tibial	Type 2 diabetes
4	1250089	rs2878539	CTBP1	Pancreas	Type 2 diabetes
4	1250089	rs2878539	CTBP1	Lung	Type 2 diabetes
4	1250089	rs2878539	CTBP1	Spleen	Type 2 diabetes
4	1250089	rs2878539	CTBP1	Brain_Nucleus_accumbens_basal_ganglia	Type 2 diabetes
4	1250089	rs2878539	CTBP1	Prostate	Type 2 diabetes
4	1250089	rs2878539	CTBP1	Esophagus_Muscularis	Type 2 diabetes
4	1250089	rs2878539	CTBP1	Uterus	Type 2 diabetes
4	1250089	rs2878539	CTBP1	Whole_Blood	Type 2 diabetes
4	1250089	rs2878539	CTBP1	Cells_Cultured_fibroblasts	Type 2 diabetes
4	1250089	rs2878539	CTBP1	Thyroid	Type 2 diabetes
4	1250089	rs2878539	CTBP1	Vagina	Type 2 diabetes
4	1250089	rs2878539	CTBP1	Liver	Type 2 diabetes
4	1250089	rs2878539	CTBP1	Colon_Sigmoid	Type 2 diabetes
4	1250089	rs2878539	CTBP1	Heart_Left_Ventricle	Type 2 diabetes
4	1250089	rs2878539	CTBP1	Brain_Cerebellar_Hemisphere	Type 2 diabetes
4	1250089	rs2878539	CTBP1	Adrenal_Gland	Type 2 diabetes
4	1250089	rs2878539	CTBP1	Artery_Tibial	Type 2 diabetes
4	1250089	rs2878539	CTBP1	Small_Intestine_Terminal_Ileum	Type 2 diabetes
4	1250089	rs2878539	CTBP1	Skin_Not_Sun_Exposed_Suprapubic	Type 2 diabetes
4	1250089	rs2878539	CTBP1	Minor_Salivary_Gland	Type 2 diabetes
4	1250089	rs2878539	CTBP1	Adipose_Subcutaneous	Type 2 diabetes
4	1250089	rs2878539	CTBP1	Esophagus_Mucosa	Type 2 diabetes
4	1250089	rs2878539	CTBP1	Skin_Sun_Exposed_Lower_leg	Type 2 diabetes
4	1250089	rs2878539	CTBP1	Testis	Type 2 diabetes
4	1250089	rs2878539	CTBP1	Colon_Transverse	Type 2 diabetes
4	1250089	rs2878539	CTBP1	Adipose_Visceral_Omentum	Type 2 diabetes
4	1250089	rs2878539	CTBP1	Esophagus_Gastroesophageal_Junction	Type 2 diabetes
4	1250089	rs2878539	CTBP1	Heart_Atrial_Appendage	Type 2 diabetes
4	1250089	rs2878539	CTBP1	Artery_Aorta	Type 2 diabetes
4	1250089	rs2878539	CTBP1	Artery_Coronary	Type 2 diabetes
4	1250089	rs2878539	CTBP1	Stomach	Type 2 diabetes
4	1250089	rs2878539	CTBP1	Brain_Cerebellum	Type 2 diabetes
4	1250089	rs2878539	CTBP1	Breast_Mammary	Type 2 diabetes
4	1249829	rs3755920	CTBP1	Thyroid	Type 2 diabetes
4	1249829	rs3755920	CTBP1	Spleen	Type 2 diabetes
4	1249829	rs3755920	CTBP1	Stomach	Type 2 diabetes
4	1249829	rs3755920	CTBP1	Adipose_Subcutaneous	Type 2 diabetes
4	1249829	rs3755920	CTBP1	Minor_Salivary_Gland	Type 2 diabetes
4	1249829	rs3755920	CTBP1	Artery_Tibial	Type 2 diabetes
4	1249829	rs3755920	CTBP1	Esophagus_Gastroesophageal_Junction	Type 2 diabetes
4	1249829	rs3755920	CTBP1	Skin_Sun_Exposed_Lower_leg	Type 2 diabetes
4	1249829	rs3755920	CTBP1	Whole_Blood	Type 2 diabetes
4	1249829	rs3755920	CTBP1	Esophagus_Muscularis	Type 2 diabetes
4	1249829	rs3755920	CTBP1	Vagina	Type 2 diabetes
4	1249829	rs3755920	CTBP1	Nerve_Tibial	Type 2 diabetes
4	1249829	rs3755920	CTBP1	Brain_Cerebellum	Type 2 diabetes
4	1249829	rs3755920	CTBP1	Adipose_Visceral_Omentum	Type 2 diabetes
4	1249829	rs3755920	CTBP1	Prostate	Type 2 diabetes
4	1249829	rs3755920	CTBP1	Liver	Type 2 diabetes
4	1249829	rs3755920	CTBP1	Cells_Cultured_fibroblasts	Type 2 diabetes
4	1249829	rs3755920	CTBP1	Brain_Cortex	Type 2 diabetes
4	1249829	rs3755920	CTBP1	Colon_Transverse	Type 2 diabetes
4	1249829	rs3755920	CTBP1	Brain_Nucleus_accumbens_basal_ganglia	Type 2 diabetes
4	1249829	rs3755920	CTBP1	Esophagus_Mucosa	Type 2 diabetes
4	1249829	rs3755920	CTBP1	Colon_Sigmoid	Type 2 diabetes
4	1249829	rs3755920	CTBP1	Pancreas	Type 2 diabetes
4	1249829	rs3755920	CTBP1	Adrenal_Gland	Type 2 diabetes
4	1249829	rs3755920	CTBP1	Uterus	Type 2 diabetes
4	1249829	rs3755920	CTBP1	Testis	Type 2 diabetes
4	1249829	rs3755920	CTBP1	Artery_Aorta	Type 2 diabetes
4	1249829	rs3755920	CTBP1	Artery_Coronary	Type 2 diabetes
4	1249829	rs3755920	CTBP1	Heart_Atrial_Appendage	Type 2 diabetes
4	1249829	rs3755920	CTBP1	Heart_Left_Ventricle	Type 2 diabetes
4	1249829	rs3755920	CTBP1	Breast_Mammary	Type 2 diabetes
4	1249829	rs3755920	CTBP1	Lung	Type 2 diabetes
4	1249829	rs3755920	CTBP1	Brain_Cerebellar_Hemisphere	Type 2 diabetes
4	1249829	rs3755920	CTBP1	Small_Intestine_Terminal_Ileum	Type 2 diabetes
4	1249829	rs3755920	CTBP1	Skin_Not_Sun_Exposed_Suprapubic	Type 2 diabetes
4	1247174	rs3775092	CTBP1	Artery_Aorta	Type 2 diabetes
4	1247174	rs3775092	CTBP1	Lung	Type 2 diabetes
4	1247174	rs3775092	CTBP1	Skin_Sun_Exposed_Lower_leg	Type 2 diabetes
4	1247174	rs3775092	CTBP1	Artery_Coronary	Type 2 diabetes
4	1242714	rs73069940	CTBP1	Esophagus_Mucosa	Type 2 diabetes
4	1242714	rs73069940	CTBP1	Testis	Type 2 diabetes
4	1242714	rs73069940	CTBP1	Nerve_Tibial	Type 2 diabetes
4	1242714	rs73069940	CTBP1	Brain_Anterior_cingulate_cortex	Type 2 diabetes
4	1242714	rs73069940	CTBP1	Brain_Cortex	Type 2 diabetes
4	1249541	rs79746330	CTBP1	Nerve_Tibial	Type 2 diabetes
4	1249541	rs79746330	CTBP1	Prostate	Type 2 diabetes
4	1249541	rs79746330	CTBP1	Minor_Salivary_Gland	Type 2 diabetes
4	1249541	rs79746330	CTBP1	Colon_Sigmoid	Type 2 diabetes
4	1249541	rs79746330	CTBP1	Adrenal_Gland	Type 2 diabetes
4	1249541	rs79746330	CTBP1	Adipose_Subcutaneous	Type 2 diabetes
4	1249541	rs79746330	CTBP1	Uterus	Type 2 diabetes
4	1249541	rs79746330	CTBP1	Brain_Cortex	Type 2 diabetes
4	1249541	rs79746330	CTBP1	Brain_Nucleus_accumbens_basal_ganglia	Type 2 diabetes
4	1249541	rs79746330	CTBP1	Adipose_Visceral_Omentum	Type 2 diabetes
4	1249541	rs79746330	CTBP1	Whole_Blood	Type 2 diabetes
4	1249541	rs79746330	CTBP1	Pancreas	Type 2 diabetes
4	1249541	rs79746330	CTBP1	Esophagus_Gastroesophageal_Junction	Type 2 diabetes
4	1249541	rs79746330	CTBP1	Brain_Cerebellar_Hemisphere	Type 2 diabetes
4	1249541	rs79746330	CTBP1	Artery_Aorta	Type 2 diabetes
4	1249541	rs79746330	CTBP1	Artery_Coronary	Type 2 diabetes
4	1249541	rs79746330	CTBP1	Artery_Tibial	Type 2 diabetes
4	1249541	rs79746330	CTBP1	Stomach	Type 2 diabetes
4	1249541	rs79746330	CTBP1	Esophagus_Mucosa	Type 2 diabetes
4	1249541	rs79746330	CTBP1	Vagina	Type 2 diabetes
4	1249541	rs79746330	CTBP1	Liver	Type 2 diabetes
4	1249541	rs79746330	CTBP1	Colon_Transverse	Type 2 diabetes
4	1249541	rs79746330	CTBP1	Breast_Mammary	Type 2 diabetes
4	1249541	rs79746330	CTBP1	Heart_Left_Ventricle	Type 2 diabetes
4	1249541	rs79746330	CTBP1	Brain_Cerebellum	Type 2 diabetes
4	1249541	rs79746330	CTBP1	Skin_Not_Sun_Exposed_Suprapubic	Type 2 diabetes
4	1249541	rs79746330	CTBP1	Heart_Atrial_Appendage	Type 2 diabetes
4	1249541	rs79746330	CTBP1	Testis	Type 2 diabetes
4	1249541	rs79746330	CTBP1	Esophagus_Muscularis	Type 2 diabetes
4	1249541	rs79746330	CTBP1	Skin_Sun_Exposed_Lower_leg	Type 2 diabetes
4	1249541	rs79746330	CTBP1	Small_Intestine_Terminal_Ileum	Type 2 diabetes
4	1249541	rs79746330	CTBP1	Cells_Cultured_fibroblasts	Type 2 diabetes
4	1249541	rs79746330	CTBP1	Lung	Type 2 diabetes
4	1249541	rs79746330	CTBP1	Spleen	Type 2 diabetes
4	1249541	rs79746330	CTBP1	Thyroid	Type 2 diabetes
4	1249616	rs1680033	CTBP1-DT	Skin_Sun_Exposed_Lower_leg	Type 2 diabetes
4	1249616	rs1680033	CTBP1-DT	Adipose_Visceral_Omentum	Type 2 diabetes
4	1249616	rs1680033	CTBP1-DT	Brain_Nucleus_accumbens_basal_ganglia	Type 2 diabetes
4	1249616	rs1680033	CTBP1-DT	Artery_Aorta	Type 2 diabetes
4	1249616	rs1680033	CTBP1-DT	Cells_Cultured_fibroblasts	Type 2 diabetes
4	1249616	rs1680033	CTBP1-DT	Esophagus_Muscularis	Type 2 diabetes
4	1249616	rs1680033	CTBP1-DT	Brain_Cerebellum	Type 2 diabetes
4	1249616	rs1680033	CTBP1-DT	Brain_Cerebellar_Hemisphere	Type 2 diabetes
4	1249616	rs1680033	CTBP1-DT	Prostate	Type 2 diabetes
4	1249616	rs1680033	CTBP1-DT	Pancreas	Type 2 diabetes
4	1249616	rs1680033	CTBP1-DT	Esophagus_Gastroesophageal_Junction	Type 2 diabetes
4	1249616	rs1680033	CTBP1-DT	Lung	Type 2 diabetes
4	1249616	rs1680033	CTBP1-DT	Adrenal_Gland	Type 2 diabetes
4	1249616	rs1680033	CTBP1-DT	Skin_Not_Sun_Exposed_Suprapubic	Type 2 diabetes
4	1249616	rs1680033	CTBP1-DT	Adipose_Subcutaneous	Type 2 diabetes
4	1249616	rs1680033	CTBP1-DT	Liver	Type 2 diabetes
4	1249616	rs1680033	CTBP1-DT	Thyroid	Type 2 diabetes
4	1249616	rs1680033	CTBP1-DT	Whole_Blood	Type 2 diabetes
4	1249616	rs1680033	CTBP1-DT	Artery_Tibial	Type 2 diabetes
4	1249616	rs1680033	CTBP1-DT	Breast_Mammary	Type 2 diabetes
4	1249616	rs1680033	CTBP1-DT	Heart_Left_Ventricle	Type 2 diabetes
4	1249616	rs1680033	CTBP1-DT	Stomach	Type 2 diabetes
4	1249616	rs1680033	CTBP1-DT	Brain_Cortex	Type 2 diabetes
4	1249616	rs1680033	CTBP1-DT	Heart_Atrial_Appendage	Type 2 diabetes
4	1249616	rs1680033	CTBP1-DT	Colon_Sigmoid	Type 2 diabetes
4	1249616	rs1680033	CTBP1-DT	Small_Intestine_Terminal_Ileum	Type 2 diabetes
4	1249616	rs1680033	CTBP1-DT	Spleen	Type 2 diabetes
4	1249616	rs1680033	CTBP1-DT	Colon_Transverse	Type 2 diabetes
4	1249616	rs1680033	CTBP1-DT	Nerve_Tibial	Type 2 diabetes
4	1249616	rs1680033	CTBP1-DT	Artery_Coronary	Type 2 diabetes
4	1249616	rs1680033	CTBP1-DT	Esophagus_Mucosa	Type 2 diabetes
4	1249616	rs1680033	CTBP1-DT	Minor_Salivary_Gland	Type 2 diabetes
4	1249616	rs1680033	CTBP1-DT	Testis	Type 2 diabetes
4	1249616	rs1680033	CTBP1-DT	Uterus	Type 2 diabetes
4	1249616	rs1680033	CTBP1-DT	Vagina	Type 2 diabetes
4	1249829	rs3755920	CTBP1-DT	Thyroid	Type 2 diabetes
4	1249829	rs3755920	CTBP1-DT	Spleen	Type 2 diabetes
4	1249829	rs3755920	CTBP1-DT	Stomach	Type 2 diabetes
4	1249829	rs3755920	CTBP1-DT	Adipose_Subcutaneous	Type 2 diabetes
4	1249829	rs3755920	CTBP1-DT	Minor_Salivary_Gland	Type 2 diabetes
4	1249829	rs3755920	CTBP1-DT	Artery_Tibial	Type 2 diabetes
4	1249829	rs3755920	CTBP1-DT	Esophagus_Gastroesophageal_Junction	Type 2 diabetes
4	1249829	rs3755920	CTBP1-DT	Skin_Sun_Exposed_Lower_leg	Type 2 diabetes
4	1249829	rs3755920	CTBP1-DT	Whole_Blood	Type 2 diabetes
4	1249829	rs3755920	CTBP1-DT	Esophagus_Muscularis	Type 2 diabetes
4	1249829	rs3755920	CTBP1-DT	Vagina	Type 2 diabetes
4	1249829	rs3755920	CTBP1-DT	Nerve_Tibial	Type 2 diabetes
4	1249829	rs3755920	CTBP1-DT	Brain_Cerebellum	Type 2 diabetes
4	1249829	rs3755920	CTBP1-DT	Adipose_Visceral_Omentum	Type 2 diabetes
4	1249829	rs3755920	CTBP1-DT	Prostate	Type 2 diabetes
4	1249829	rs3755920	CTBP1-DT	Liver	Type 2 diabetes
4	1249829	rs3755920	CTBP1-DT	Cells_Cultured_fibroblasts	Type 2 diabetes
4	1249829	rs3755920	CTBP1-DT	Brain_Cortex	Type 2 diabetes
4	1249829	rs3755920	CTBP1-DT	Colon_Transverse	Type 2 diabetes
4	1249829	rs3755920	CTBP1-DT	Brain_Nucleus_accumbens_basal_ganglia	Type 2 diabetes
4	1249829	rs3755920	CTBP1-DT	Esophagus_Mucosa	Type 2 diabetes
4	1249829	rs3755920	CTBP1-DT	Colon_Sigmoid	Type 2 diabetes
4	1249829	rs3755920	CTBP1-DT	Pancreas	Type 2 diabetes
4	1249829	rs3755920	CTBP1-DT	Adrenal_Gland	Type 2 diabetes
4	1249829	rs3755920	CTBP1-DT	Uterus	Type 2 diabetes
4	1249829	rs3755920	CTBP1-DT	Testis	Type 2 diabetes
4	1249829	rs3755920	CTBP1-DT	Artery_Aorta	Type 2 diabetes
4	1249829	rs3755920	CTBP1-DT	Artery_Coronary	Type 2 diabetes
4	1249829	rs3755920	CTBP1-DT	Heart_Atrial_Appendage	Type 2 diabetes
4	1249829	rs3755920	CTBP1-DT	Heart_Left_Ventricle	Type 2 diabetes
4	1249829	rs3755920	CTBP1-DT	Breast_Mammary	Type 2 diabetes
4	1249829	rs3755920	CTBP1-DT	Lung	Type 2 diabetes
4	1249829	rs3755920	CTBP1-DT	Brain_Cerebellar_Hemisphere	Type 2 diabetes
4	1249829	rs3755920	CTBP1-DT	Small_Intestine_Terminal_Ileum	Type 2 diabetes
4	1249829	rs3755920	CTBP1-DT	Skin_Not_Sun_Exposed_Suprapubic	Type 2 diabetes
4	1249541	rs79746330	CTBP1-DT	Nerve_Tibial	Type 2 diabetes
4	1249541	rs79746330	CTBP1-DT	Prostate	Type 2 diabetes
4	1249541	rs79746330	CTBP1-DT	Minor_Salivary_Gland	Type 2 diabetes
4	1249541	rs79746330	CTBP1-DT	Colon_Sigmoid	Type 2 diabetes
4	1249541	rs79746330	CTBP1-DT	Adrenal_Gland	Type 2 diabetes
4	1249541	rs79746330	CTBP1-DT	Adipose_Subcutaneous	Type 2 diabetes
4	1249541	rs79746330	CTBP1-DT	Uterus	Type 2 diabetes
4	1249541	rs79746330	CTBP1-DT	Brain_Cortex	Type 2 diabetes
4	1249541	rs79746330	CTBP1-DT	Brain_Nucleus_accumbens_basal_ganglia	Type 2 diabetes
4	1249541	rs79746330	CTBP1-DT	Adipose_Visceral_Omentum	Type 2 diabetes
4	1249541	rs79746330	CTBP1-DT	Whole_Blood	Type 2 diabetes
4	1249541	rs79746330	CTBP1-DT	Pancreas	Type 2 diabetes
4	1249541	rs79746330	CTBP1-DT	Esophagus_Gastroesophageal_Junction	Type 2 diabetes
4	1249541	rs79746330	CTBP1-DT	Brain_Cerebellar_Hemisphere	Type 2 diabetes
4	1249541	rs79746330	CTBP1-DT	Artery_Aorta	Type 2 diabetes
4	1249541	rs79746330	CTBP1-DT	Artery_Coronary	Type 2 diabetes
4	1249541	rs79746330	CTBP1-DT	Artery_Tibial	Type 2 diabetes
4	1249541	rs79746330	CTBP1-DT	Stomach	Type 2 diabetes
4	1249541	rs79746330	CTBP1-DT	Esophagus_Mucosa	Type 2 diabetes
4	1249541	rs79746330	CTBP1-DT	Vagina	Type 2 diabetes
4	1249541	rs79746330	CTBP1-DT	Liver	Type 2 diabetes
4	1249541	rs79746330	CTBP1-DT	Colon_Transverse	Type 2 diabetes
4	1249541	rs79746330	CTBP1-DT	Breast_Mammary	Type 2 diabetes
4	1249541	rs79746330	CTBP1-DT	Heart_Left_Ventricle	Type 2 diabetes
4	1249541	rs79746330	CTBP1-DT	Brain_Cerebellum	Type 2 diabetes
4	1249541	rs79746330	CTBP1-DT	Skin_Not_Sun_Exposed_Suprapubic	Type 2 diabetes
4	1249541	rs79746330	CTBP1-DT	Heart_Atrial_Appendage	Type 2 diabetes
4	1249541	rs79746330	CTBP1-DT	Testis	Type 2 diabetes
4	1249541	rs79746330	CTBP1-DT	Esophagus_Muscularis	Type 2 diabetes
4	1249541	rs79746330	CTBP1-DT	Skin_Sun_Exposed_Lower_leg	Type 2 diabetes
4	1249541	rs79746330	CTBP1-DT	Small_Intestine_Terminal_Ileum	Type 2 diabetes
4	1249541	rs79746330	CTBP1-DT	Cells_Cultured_fibroblasts	Type 2 diabetes
4	1249541	rs79746330	CTBP1-DT	Lung	Type 2 diabetes
4	1249541	rs79746330	CTBP1-DT	Spleen	Type 2 diabetes
4	1249541	rs79746330	CTBP1-DT	Thyroid	Type 2 diabetes
2	171523636	rs62181670	CYBRD1	Pancreas	Waist-hip index
2	171523636	rs62181670	CYBRD1	Pancreas	Waist-to-hip ratio adjusted for BMI
2	171523636	rs62181670	CYBRD1	Cells_Cultured_fibroblasts	Waist-hip index
2	171523636	rs62181670	CYBRD1	Cells_Cultured_fibroblasts	Waist-to-hip ratio adjusted for BMI
2	171523636	rs62181670	CYBRD1	Brain_Substantia_nigra	Waist-hip index
2	171523636	rs62181670	CYBRD1	Brain_Substantia_nigra	Waist-to-hip ratio adjusted for BMI
2	171523636	rs62181670	CYBRD1	Brain_Hypothalamus	Waist-hip index
2	171523636	rs62181670	CYBRD1	Brain_Hypothalamus	Waist-to-hip ratio adjusted for BMI
4	972554	rs376263969	DGKQ	Artery_Tibial	Waist-to-hip ratio adjusted for BMI
4	972554	rs376263969	DGKQ	Stomach	Waist-to-hip ratio adjusted for BMI
4	972554	rs376263969	DGKQ	Skin_Sun_Exposed_Lower_leg	Waist-to-hip ratio adjusted for BMI
4	972554	rs376263969	DGKQ	Heart_Left_Ventricle	Waist-to-hip ratio adjusted for BMI
4	972554	rs376263969	DGKQ	Prostate	Waist-to-hip ratio adjusted for BMI
4	972554	rs376263969	DGKQ	Brain_Frontal_Cortex	Waist-to-hip ratio adjusted for BMI
4	972554	rs376263969	DGKQ	Cells_Cultured_fibroblasts	Waist-to-hip ratio adjusted for BMI
4	972554	rs376263969	DGKQ	Adipose_Visceral_Omentum	Waist-to-hip ratio adjusted for BMI
4	972554	rs376263969	DGKQ	Spleen	Waist-to-hip ratio adjusted for BMI
4	972554	rs376263969	DGKQ	Thyroid	Waist-to-hip ratio adjusted for BMI
4	972554	rs376263969	DGKQ	Esophagus_Gastroesophageal_Junction	Waist-to-hip ratio adjusted for BMI
4	972554	rs376263969	DGKQ	Small_Intestine_Terminal_Ileum	Waist-to-hip ratio adjusted for BMI
4	972554	rs376263969	DGKQ	Muscle_Skeletal	Waist-to-hip ratio adjusted for BMI
4	972554	rs376263969	DGKQ	Ovary	Waist-to-hip ratio adjusted for BMI
4	972554	rs376263969	DGKQ	Lung	Waist-to-hip ratio adjusted for BMI
4	972554	rs376263969	DGKQ	Liver	Waist-to-hip ratio adjusted for BMI
4	972554	rs376263969	DGKQ	Whole_Blood	Waist-to-hip ratio adjusted for BMI
4	972554	rs376263969	DGKQ	Adrenal_Gland	Waist-to-hip ratio adjusted for BMI
4	972554	rs376263969	DGKQ	Breast_Mammary	Waist-to-hip ratio adjusted for BMI
4	986676	rs4690220	DGKQ	Pancreas	A body shape index
4	986676	rs4690220	DGKQ	Lung	A body shape index
4	986676	rs4690220	DGKQ	Colon_Sigmoid	A body shape index
4	986676	rs4690220	DGKQ	Esophagus_Mucosa	A body shape index
4	986676	rs4690220	DGKQ	Adipose_Subcutaneous	A body shape index
4	986676	rs4690220	DGKQ	Skin_Not_Sun_Exposed_Suprapubic	A body shape index
4	986676	rs4690220	DGKQ	Brain_Putamen_basal_ganglia	A body shape index
4	986676	rs4690220	DGKQ	Spleen	A body shape index
4	986676	rs4690220	DGKQ	Adrenal_Gland	A body shape index
4	986676	rs4690220	DGKQ	Nerve_Tibial	A body shape index
4	986676	rs4690220	DGKQ	Whole_Blood	A body shape index
4	986676	rs4690220	DGKQ	Heart_Atrial_Appendage	A body shape index
4	986676	rs4690220	DGKQ	Stomach	A body shape index
4	986676	rs4690220	DGKQ	Thyroid	A body shape index
4	986676	rs4690220	DGKQ	Colon_Transverse	A body shape index
9	137114096	rs1316724128	DPP7	Spleen	Waist-to-hip ratio adjusted for BMI
9	137114096	rs1316724128	DPP7	Pancreas	Waist-to-hip ratio adjusted for BMI
9	137114096	rs1316724128	DPP7	Small_Intestine_Terminal_Ileum	Waist-to-hip ratio adjusted for BMI
9	137114096	rs1316724128	DPP7	Cells_Cultured_fibroblasts	Waist-to-hip ratio adjusted for BMI
9	137114096	rs1316724128	DPP7	Skin_Sun_Exposed_Lower_leg	Waist-to-hip ratio adjusted for BMI
9	137114096	rs1316724128	DPP7	Minor_Salivary_Gland	Waist-to-hip ratio adjusted for BMI
9	137114096	rs1316724128	DPP7	Brain_Putamen_basal_ganglia	Waist-to-hip ratio adjusted for BMI
9	137114201	rs9802763	DPP7	Brain_Putamen_basal_ganglia	Waist-to-hip ratio adjusted for BMI
9	137114201	rs9802763	DPP7	Cells_Cultured_fibroblasts	Waist-to-hip ratio adjusted for BMI
9	137114201	rs9802763	DPP7	Minor_Salivary_Gland	Waist-to-hip ratio adjusted for BMI
9	137114201	rs9802763	DPP7	Spleen	Waist-to-hip ratio adjusted for BMI
9	137114201	rs9802763	DPP7	Skin_Sun_Exposed_Lower_leg	Waist-to-hip ratio adjusted for BMI
9	137114201	rs9802763	DPP7	Small_Intestine_Terminal_Ileum	Waist-to-hip ratio adjusted for BMI
9	137114201	rs9802763	DPP7	Pancreas	Waist-to-hip ratio adjusted for BMI
11	65575928	rs1409524803	EHBP1L1	Brain_Cerebellum	Type 2 diabetes
11	65575510	rs67924081	EHBP1L1	Brain_Cerebellum	Type 2 diabetes
18	2847363	rs112881773	EMILIN2	Adipose_Subcutaneous	Waist-to-hip ratio adjusted for BMI
18	2847363	rs112881773	EMILIN2	Adipose_Subcutaneous	A body shape index
18	2847363	rs112881773	EMILIN2	Adipose_Subcutaneous	Waist-hip index
18	2847363	rs112881773	EMILIN2	Breast_Mammary	Waist-to-hip ratio adjusted for BMI
18	2847363	rs112881773	EMILIN2	Breast_Mammary	A body shape index
18	2847363	rs112881773	EMILIN2	Breast_Mammary	Waist-hip index
18	2847363	rs112881773	EMILIN2	Adipose_Visceral_Omentum	Waist-to-hip ratio adjusted for BMI
18	2847363	rs112881773	EMILIN2	Adipose_Visceral_Omentum	A body shape index
18	2847363	rs112881773	EMILIN2	Adipose_Visceral_Omentum	Waist-hip index
18	2847363	rs112881773	EMILIN2	Cells_Cultured_fibroblasts	Waist-to-hip ratio adjusted for BMI
18	2847363	rs112881773	EMILIN2	Cells_Cultured_fibroblasts	A body shape index
18	2847363	rs112881773	EMILIN2	Cells_Cultured_fibroblasts	Waist-hip index
18	2847128	rs1314343249	EMILIN2	Breast_Mammary	Waist-to-hip ratio adjusted for BMI
18	2847128	rs1314343249	EMILIN2	Breast_Mammary	Waist-hip index
18	2847128	rs1314343249	EMILIN2	Breast_Mammary	A body shape index
18	2847128	rs1314343249	EMILIN2	Adipose_Visceral_Omentum	Waist-to-hip ratio adjusted for BMI
18	2847128	rs1314343249	EMILIN2	Adipose_Visceral_Omentum	Waist-hip index
18	2847128	rs1314343249	EMILIN2	Adipose_Visceral_Omentum	A body shape index
18	2847128	rs1314343249	EMILIN2	Cells_Cultured_fibroblasts	Waist-to-hip ratio adjusted for BMI
18	2847128	rs1314343249	EMILIN2	Cells_Cultured_fibroblasts	Waist-hip index
18	2847128	rs1314343249	EMILIN2	Cells_Cultured_fibroblasts	A body shape index
18	2847128	rs1314343249	EMILIN2	Adipose_Subcutaneous	Waist-to-hip ratio adjusted for BMI
18	2847128	rs1314343249	EMILIN2	Adipose_Subcutaneous	Waist-hip index
18	2847128	rs1314343249	EMILIN2	Adipose_Subcutaneous	A body shape index
18	2847746	rs2289686	EMILIN2	Breast_Mammary	Waist-to-hip ratio adjusted for BMI
18	2847746	rs2289686	EMILIN2	Adipose_Subcutaneous	Waist-to-hip ratio adjusted for BMI
18	2847746	rs2289686	EMILIN2	Cells_Cultured_fibroblasts	Waist-to-hip ratio adjusted for BMI
18	2847746	rs2289686	EMILIN2	Adipose_Visceral_Omentum	Waist-to-hip ratio adjusted for BMI
18	2846501	rs3810068	EMILIN2	Adipose_Visceral_Omentum	Waist-to-hip ratio adjusted for BMI
18	2846501	rs3810068	EMILIN2	Adipose_Visceral_Omentum	A body shape index
18	2846501	rs3810068	EMILIN2	Adipose_Visceral_Omentum	Waist-hip index
18	2846501	rs3810068	EMILIN2	Breast_Mammary	Waist-to-hip ratio adjusted for BMI
18	2846501	rs3810068	EMILIN2	Breast_Mammary	A body shape index
18	2846501	rs3810068	EMILIN2	Breast_Mammary	Waist-hip index
18	2846501	rs3810068	EMILIN2	Cells_Cultured_fibroblasts	Waist-to-hip ratio adjusted for BMI
18	2846501	rs3810068	EMILIN2	Cells_Cultured_fibroblasts	A body shape index
18	2846501	rs3810068	EMILIN2	Cells_Cultured_fibroblasts	Waist-hip index
18	2846501	rs3810068	EMILIN2	Adipose_Subcutaneous	Waist-to-hip ratio adjusted for BMI
18	2846501	rs3810068	EMILIN2	Adipose_Subcutaneous	A body shape index
18	2846501	rs3810068	EMILIN2	Adipose_Subcutaneous	Waist-hip index
19	49512969	rs1250138073	FCGRT	Breast_Mammary	Type 2 diabetes
19	49512969	rs1250138073	FCGRT	Thyroid	Type 2 diabetes
19	49512969	rs1250138073	FCGRT	Stomach	Type 2 diabetes
19	49512969	rs1250138073	FCGRT	Lung	Type 2 diabetes
19	49512969	rs1250138073	FCGRT	Colon_Transverse	Type 2 diabetes
19	49512969	rs1250138073	FCGRT	Prostate	Type 2 diabetes
19	49512969	rs1250138073	FCGRT	Colon_Sigmoid	Type 2 diabetes
19	49512969	rs1250138073	FCGRT	Nerve_Tibial	Type 2 diabetes
19	49512969	rs1250138073	FCGRT	Artery_Tibial	Type 2 diabetes
19	49512969	rs1250138073	FCGRT	Skin_Sun_Exposed_Lower_leg	Type 2 diabetes
19	49512969	rs1250138073	FCGRT	Whole_Blood	Type 2 diabetes
19	49512969	rs1250138073	FCGRT	Uterus	Type 2 diabetes
19	49512969	rs1250138073	FCGRT	Skin_Not_Sun_Exposed_Suprapubic	Type 2 diabetes
19	49512969	rs1250138073	FCGRT	Spleen	Type 2 diabetes
19	49512969	rs1250138073	FCGRT	Cells_Cultured_fibroblasts	Type 2 diabetes
19	49512969	rs1250138073	FCGRT	Ovary	Type 2 diabetes
19	49512969	rs1250138073	FCGRT	Esophagus_Gastroesophageal_Junction	Type 2 diabetes
19	49512969	rs1250138073	FCGRT	Esophagus_Muscularis	Type 2 diabetes
19	49512974	rs1258034056	FCGRT	Prostate	Type 2 diabetes
19	49512974	rs1258034056	FCGRT	Thyroid	Type 2 diabetes
19	49512974	rs1258034056	FCGRT	Stomach	Type 2 diabetes
19	49512974	rs1258034056	FCGRT	Esophagus_Gastroesophageal_Junction	Type 2 diabetes
19	49512974	rs1258034056	FCGRT	Uterus	Type 2 diabetes
19	49512974	rs1258034056	FCGRT	Colon_Sigmoid	Type 2 diabetes
19	49512974	rs1258034056	FCGRT	Cells_Cultured_fibroblasts	Type 2 diabetes
19	49512974	rs1258034056	FCGRT	Whole_Blood	Type 2 diabetes
19	49512974	rs1258034056	FCGRT	Lung	Type 2 diabetes
19	49512974	rs1258034056	FCGRT	Artery_Tibial	Type 2 diabetes
19	49512974	rs1258034056	FCGRT	Esophagus_Muscularis	Type 2 diabetes
19	49512974	rs1258034056	FCGRT	Skin_Sun_Exposed_Lower_leg	Type 2 diabetes
19	49512974	rs1258034056	FCGRT	Breast_Mammary	Type 2 diabetes
19	49512974	rs1258034056	FCGRT	Skin_Not_Sun_Exposed_Suprapubic	Type 2 diabetes
19	49512974	rs1258034056	FCGRT	Spleen	Type 2 diabetes
19	49512974	rs1258034056	FCGRT	Ovary	Type 2 diabetes
19	49512974	rs1258034056	FCGRT	Colon_Transverse	Type 2 diabetes
19	49512974	rs1258034056	FCGRT	Nerve_Tibial	Type 2 diabetes
19	49512949	rs1433675187	FCGRT	Esophagus_Gastroesophageal_Junction	Type 2 diabetes
19	49512949	rs1433675187	FCGRT	Thyroid	Type 2 diabetes
19	49512949	rs1433675187	FCGRT	Uterus	Type 2 diabetes
19	49512949	rs1433675187	FCGRT	Whole_Blood	Type 2 diabetes
19	49512949	rs1433675187	FCGRT	Lung	Type 2 diabetes
19	49512949	rs1433675187	FCGRT	Skin_Not_Sun_Exposed_Suprapubic	Type 2 diabetes
19	49512949	rs1433675187	FCGRT	Esophagus_Muscularis	Type 2 diabetes
19	49512949	rs1433675187	FCGRT	Colon_Sigmoid	Type 2 diabetes
19	49512949	rs1433675187	FCGRT	Colon_Transverse	Type 2 diabetes
19	49512949	rs1433675187	FCGRT	Ovary	Type 2 diabetes
19	49512949	rs1433675187	FCGRT	Stomach	Type 2 diabetes
19	49512949	rs1433675187	FCGRT	Artery_Tibial	Type 2 diabetes
19	49512949	rs1433675187	FCGRT	Spleen	Type 2 diabetes
19	49512949	rs1433675187	FCGRT	Cells_Cultured_fibroblasts	Type 2 diabetes
19	49512949	rs1433675187	FCGRT	Breast_Mammary	Type 2 diabetes
19	49512949	rs1433675187	FCGRT	Prostate	Type 2 diabetes
19	49512949	rs1433675187	FCGRT	Nerve_Tibial	Type 2 diabetes
19	49512949	rs1433675187	FCGRT	Skin_Sun_Exposed_Lower_leg	Type 2 diabetes
19	49512970	rs1437553726	FCGRT	Prostate	Type 2 diabetes
19	49512970	rs1437553726	FCGRT	Nerve_Tibial	Type 2 diabetes
19	49512970	rs1437553726	FCGRT	Skin_Not_Sun_Exposed_Suprapubic	Type 2 diabetes
19	49512970	rs1437553726	FCGRT	Esophagus_Muscularis	Type 2 diabetes
19	49512970	rs1437553726	FCGRT	Spleen	Type 2 diabetes
19	49512970	rs1437553726	FCGRT	Thyroid	Type 2 diabetes
19	49512970	rs1437553726	FCGRT	Whole_Blood	Type 2 diabetes
19	49512970	rs1437553726	FCGRT	Lung	Type 2 diabetes
19	49512970	rs1437553726	FCGRT	Ovary	Type 2 diabetes
19	49512970	rs1437553726	FCGRT	Uterus	Type 2 diabetes
19	49512970	rs1437553726	FCGRT	Esophagus_Gastroesophageal_Junction	Type 2 diabetes
19	49512970	rs1437553726	FCGRT	Breast_Mammary	Type 2 diabetes
19	49512970	rs1437553726	FCGRT	Colon_Sigmoid	Type 2 diabetes
19	49512970	rs1437553726	FCGRT	Skin_Sun_Exposed_Lower_leg	Type 2 diabetes
19	49512970	rs1437553726	FCGRT	Stomach	Type 2 diabetes
19	49512970	rs1437553726	FCGRT	Artery_Tibial	Type 2 diabetes
19	49512970	rs1437553726	FCGRT	Cells_Cultured_fibroblasts	Type 2 diabetes
19	49512970	rs1437553726	FCGRT	Colon_Transverse	Type 2 diabetes
19	49514205	rs1440916920	FCGRT	Stomach	Type 2 diabetes
19	49514205	rs1440916920	FCGRT	Skin_Sun_Exposed_Lower_leg	Type 2 diabetes
19	49514205	rs1440916920	FCGRT	Uterus	Type 2 diabetes
19	49514205	rs1440916920	FCGRT	Whole_Blood	Type 2 diabetes
19	49514205	rs1440916920	FCGRT	Esophagus_Gastroesophageal_Junction	Type 2 diabetes
19	49514205	rs1440916920	FCGRT	Thyroid	Type 2 diabetes
19	49514205	rs1440916920	FCGRT	Nerve_Tibial	Type 2 diabetes
19	49514205	rs1440916920	FCGRT	Prostate	Type 2 diabetes
19	49514205	rs1440916920	FCGRT	Esophagus_Muscularis	Type 2 diabetes
19	49514205	rs1440916920	FCGRT	Breast_Mammary	Type 2 diabetes
19	49514205	rs1440916920	FCGRT	Artery_Tibial	Type 2 diabetes
19	49514205	rs1440916920	FCGRT	Cells_Cultured_fibroblasts	Type 2 diabetes
19	49514205	rs1440916920	FCGRT	Spleen	Type 2 diabetes
19	49514205	rs1440916920	FCGRT	Skin_Not_Sun_Exposed_Suprapubic	Type 2 diabetes
19	49514205	rs1440916920	FCGRT	Colon_Transverse	Type 2 diabetes
19	49514205	rs1440916920	FCGRT	Colon_Sigmoid	Type 2 diabetes
19	49514205	rs1440916920	FCGRT	Ovary	Type 2 diabetes
19	49514205	rs1440916920	FCGRT	Lung	Type 2 diabetes
19	49513043	rs187804944	FCGRT	Skin_Sun_Exposed_Lower_leg	Type 2 diabetes
19	49513043	rs187804944	FCGRT	Thyroid	Type 2 diabetes
19	49513043	rs187804944	FCGRT	Ovary	Type 2 diabetes
19	49513043	rs187804944	FCGRT	Stomach	Type 2 diabetes
19	49513043	rs187804944	FCGRT	Prostate	Type 2 diabetes
19	49513043	rs187804944	FCGRT	Whole_Blood	Type 2 diabetes
19	49513043	rs187804944	FCGRT	Colon_Transverse	Type 2 diabetes
19	49513043	rs187804944	FCGRT	Spleen	Type 2 diabetes
19	49513043	rs187804944	FCGRT	Esophagus_Muscularis	Type 2 diabetes
19	49513043	rs187804944	FCGRT	Colon_Sigmoid	Type 2 diabetes
19	49513043	rs187804944	FCGRT	Skin_Not_Sun_Exposed_Suprapubic	Type 2 diabetes
19	49513043	rs187804944	FCGRT	Artery_Tibial	Type 2 diabetes
19	49513043	rs187804944	FCGRT	Lung	Type 2 diabetes
19	49513043	rs187804944	FCGRT	Uterus	Type 2 diabetes
19	49513043	rs187804944	FCGRT	Breast_Mammary	Type 2 diabetes
19	49513043	rs187804944	FCGRT	Esophagus_Gastroesophageal_Junction	Type 2 diabetes
19	49513043	rs187804944	FCGRT	Cells_Cultured_fibroblasts	Type 2 diabetes
19	49513043	rs187804944	FCGRT	Nerve_Tibial	Type 2 diabetes
19	49514208	rs763394899	FCGRT	Ovary	Type 2 diabetes
19	49514208	rs763394899	FCGRT	Spleen	Type 2 diabetes
19	49514208	rs763394899	FCGRT	Colon_Sigmoid	Type 2 diabetes
19	49514208	rs763394899	FCGRT	Lung	Type 2 diabetes
19	49514208	rs763394899	FCGRT	Prostate	Type 2 diabetes
19	49514208	rs763394899	FCGRT	Nerve_Tibial	Type 2 diabetes
19	49514208	rs763394899	FCGRT	Skin_Sun_Exposed_Lower_leg	Type 2 diabetes
19	49514208	rs763394899	FCGRT	Esophagus_Muscularis	Type 2 diabetes
19	49514208	rs763394899	FCGRT	Breast_Mammary	Type 2 diabetes
19	49514208	rs763394899	FCGRT	Artery_Tibial	Type 2 diabetes
19	49514208	rs763394899	FCGRT	Thyroid	Type 2 diabetes
19	49514208	rs763394899	FCGRT	Stomach	Type 2 diabetes
19	49514208	rs763394899	FCGRT	Colon_Transverse	Type 2 diabetes
19	49514208	rs763394899	FCGRT	Esophagus_Gastroesophageal_Junction	Type 2 diabetes
19	49514208	rs763394899	FCGRT	Cells_Cultured_fibroblasts	Type 2 diabetes
19	49514208	rs763394899	FCGRT	Uterus	Type 2 diabetes
19	49514208	rs763394899	FCGRT	Skin_Not_Sun_Exposed_Suprapubic	Type 2 diabetes
19	49514208	rs763394899	FCGRT	Whole_Blood	Type 2 diabetes
19	49514203	rs775782740	FCGRT	Spleen	Type 2 diabetes
19	49514203	rs775782740	FCGRT	Lung	Type 2 diabetes
19	49514203	rs775782740	FCGRT	Uterus	Type 2 diabetes
19	49514203	rs775782740	FCGRT	Esophagus_Muscularis	Type 2 diabetes
19	49514203	rs775782740	FCGRT	Ovary	Type 2 diabetes
19	49514203	rs775782740	FCGRT	Esophagus_Gastroesophageal_Junction	Type 2 diabetes
19	49514203	rs775782740	FCGRT	Thyroid	Type 2 diabetes
19	49514203	rs775782740	FCGRT	Cells_Cultured_fibroblasts	Type 2 diabetes
19	49514203	rs775782740	FCGRT	Skin_Sun_Exposed_Lower_leg	Type 2 diabetes
19	49514203	rs775782740	FCGRT	Skin_Not_Sun_Exposed_Suprapubic	Type 2 diabetes
19	49514203	rs775782740	FCGRT	Colon_Sigmoid	Type 2 diabetes
19	49514203	rs775782740	FCGRT	Breast_Mammary	Type 2 diabetes
19	49514203	rs775782740	FCGRT	Prostate	Type 2 diabetes
19	49514203	rs775782740	FCGRT	Whole_Blood	Type 2 diabetes
19	49514203	rs775782740	FCGRT	Colon_Transverse	Type 2 diabetes
19	49514203	rs775782740	FCGRT	Nerve_Tibial	Type 2 diabetes
19	49514203	rs775782740	FCGRT	Artery_Tibial	Type 2 diabetes
19	49514203	rs775782740	FCGRT	Stomach	Type 2 diabetes
19	49512939	rs938618731	FCGRT	Nerve_Tibial	Type 2 diabetes
19	49512939	rs938618731	FCGRT	Skin_Not_Sun_Exposed_Suprapubic	Type 2 diabetes
19	49512939	rs938618731	FCGRT	Ovary	Type 2 diabetes
19	49512939	rs938618731	FCGRT	Prostate	Type 2 diabetes
19	49512939	rs938618731	FCGRT	Breast_Mammary	Type 2 diabetes
19	49512939	rs938618731	FCGRT	Esophagus_Gastroesophageal_Junction	Type 2 diabetes
19	49512939	rs938618731	FCGRT	Esophagus_Muscularis	Type 2 diabetes
19	49512939	rs938618731	FCGRT	Lung	Type 2 diabetes
19	49512939	rs938618731	FCGRT	Spleen	Type 2 diabetes
19	49512939	rs938618731	FCGRT	Colon_Sigmoid	Type 2 diabetes
19	49512939	rs938618731	FCGRT	Colon_Transverse	Type 2 diabetes
19	49512939	rs938618731	FCGRT	Cells_Cultured_fibroblasts	Type 2 diabetes
19	49512939	rs938618731	FCGRT	Thyroid	Type 2 diabetes
19	49512939	rs938618731	FCGRT	Skin_Sun_Exposed_Lower_leg	Type 2 diabetes
19	49512939	rs938618731	FCGRT	Artery_Tibial	Type 2 diabetes
19	49512939	rs938618731	FCGRT	Whole_Blood	Type 2 diabetes
19	49512939	rs938618731	FCGRT	Stomach	Type 2 diabetes
19	49512939	rs938618731	FCGRT	Uterus	Type 2 diabetes
8	11802542	rs2645429	FDFT1	Adipose_Subcutaneous	A body shape index
8	11802542	rs2645429	FDFT1	Adipose_Subcutaneous	Waist-to-hip ratio adjusted for BMI
8	11802542	rs2645429	FDFT1	Adipose_Subcutaneous	Waist-hip index
8	11802542	rs2645429	FDFT1	Esophagus_Gastroesophageal_Junction	A body shape index
8	11802542	rs2645429	FDFT1	Esophagus_Gastroesophageal_Junction	Waist-to-hip ratio adjusted for BMI
8	11802542	rs2645429	FDFT1	Esophagus_Gastroesophageal_Junction	Waist-hip index
8	11802542	rs2645429	FDFT1	Esophagus_Muscularis	A body shape index
8	11802542	rs2645429	FDFT1	Esophagus_Muscularis	Waist-to-hip ratio adjusted for BMI
8	11802542	rs2645429	FDFT1	Esophagus_Muscularis	Waist-hip index
8	11802542	rs2645429	FDFT1	Testis	A body shape index
8	11802542	rs2645429	FDFT1	Testis	Waist-to-hip ratio adjusted for BMI
8	11802542	rs2645429	FDFT1	Testis	Waist-hip index
8	11802542	rs2645429	FDFT1	Artery_Coronary	A body shape index
8	11802542	rs2645429	FDFT1	Artery_Coronary	Waist-to-hip ratio adjusted for BMI
8	11802542	rs2645429	FDFT1	Artery_Coronary	Waist-hip index
10	97332409	rs11189134	FRAT2	Spleen	Type 2 diabetes
10	97331612	rs945187	FRAT2	Spleen	Type 2 diabetes
10	97332009	rs945189	FRAT2	Spleen	Type 2 diabetes
9	35748809	rs1570246	GBA2	Cells_EBV-transformed_lymphocytes	Type 2 diabetes
9	35748809	rs1570246	GBA2	Heart_Left_Ventricle	Type 2 diabetes
9	35748809	rs1570246	GBA2	Colon_Sigmoid	Type 2 diabetes
9	35748809	rs1570246	GBA2	Adipose_Subcutaneous	Type 2 diabetes
9	35748809	rs1570246	GBA2	Whole_Blood	Type 2 diabetes
9	35748809	rs1570246	GBA2	Artery_Tibial	Type 2 diabetes
9	35748809	rs1570246	GBA2	Pancreas	Type 2 diabetes
9	35748809	rs1570246	GBA2	Nerve_Tibial	Type 2 diabetes
9	35748809	rs1570246	GBA2	Adipose_Visceral_Omentum	Type 2 diabetes
9	35748809	rs1570246	GBA2	Heart_Atrial_Appendage	Type 2 diabetes
9	35748809	rs1570246	GBA2	Testis	Type 2 diabetes
9	35748809	rs1570246	GBA2	Spleen	Type 2 diabetes
9	35749017	rs1570247	GBA2	Nerve_Tibial	Type 2 diabetes
9	35749017	rs1570247	GBA2	Artery_Tibial	Type 2 diabetes
9	35749017	rs1570247	GBA2	Testis	Type 2 diabetes
9	35749017	rs1570247	GBA2	Spleen	Type 2 diabetes
9	35749017	rs1570247	GBA2	Whole_Blood	Type 2 diabetes
9	35749017	rs1570247	GBA2	Heart_Left_Ventricle	Type 2 diabetes
9	35749017	rs1570247	GBA2	Pancreas	Type 2 diabetes
9	35749017	rs1570247	GBA2	Lung	Type 2 diabetes
9	35749017	rs1570247	GBA2	Adipose_Subcutaneous	Type 2 diabetes
9	35749017	rs1570247	GBA2	Colon_Sigmoid	Type 2 diabetes
9	35749017	rs1570247	GBA2	Heart_Atrial_Appendage	Type 2 diabetes
9	35749017	rs1570247	GBA2	Adipose_Visceral_Omentum	Type 2 diabetes
9	35749017	rs1570247	GBA2	Cells_EBV-transformed_lymphocytes	Type 2 diabetes
9	35749017	rs1570247	GBA2	Esophagus_Muscularis	Type 2 diabetes
19	45669020	rs11671664	GIPR	Testis	Type 2 diabetes
19	45669020	rs11671664	GIPR	Skin_Not_Sun_Exposed_Suprapubic	Type 2 diabetes
19	45669020	rs11671664	GIPR	Skin_Sun_Exposed_Lower_leg	Type 2 diabetes
19	45669020	rs11671664	GIPR	Cells_EBV-transformed_lymphocytes	Type 2 diabetes
19	45669020	rs11671664	GIPR	Cells_Cultured_fibroblasts	Type 2 diabetes
19	45669020	rs11671664	GIPR	Thyroid	Type 2 diabetes
17	4935854	rs2243102	GP1BA	Artery_Aorta	Type 2 diabetes
17	4935854	rs2243102	GP1BA	Colon_Transverse	Type 2 diabetes
17	4935854	rs2243102	GP1BA	Testis	Type 2 diabetes
17	4935854	rs2243102	GP1BA	Artery_Coronary	Type 2 diabetes
17	4935854	rs2243102	GP1BA	Artery_Tibial	Type 2 diabetes
17	4935854	rs2243102	GP1BA	Breast_Mammary	Type 2 diabetes
7	77416905	rs10953236	GSAP	Esophagus_Mucosa	Type 2 diabetes
7	77416905	rs10953236	GSAP	Heart_Atrial_Appendage	Type 2 diabetes
7	77416905	rs10953236	GSAP	Muscle_Skeletal	Type 2 diabetes
7	77416905	rs10953236	GSAP	Skin_Sun_Exposed_Lower_leg	Type 2 diabetes
7	77416905	rs10953236	GSAP	Esophagus_Gastroesophageal_Junction	Type 2 diabetes
7	77416905	rs10953236	GSAP	Brain_Cortex	Type 2 diabetes
7	77416905	rs10953236	GSAP	Brain_Frontal_Cortex	Type 2 diabetes
7	77416905	rs10953236	GSAP	Heart_Left_Ventricle	Type 2 diabetes
7	77416905	rs10953236	GSAP	Brain_Hippocampus	Type 2 diabetes
7	77416905	rs10953236	GSAP	Brain_Amygdala	Type 2 diabetes
7	77416905	rs10953236	GSAP	Adipose_Subcutaneous	Type 2 diabetes
7	77416905	rs10953236	GSAP	Brain_Cerebellar_Hemisphere	Type 2 diabetes
7	77416905	rs10953236	GSAP	Brain_Cerebellum	Type 2 diabetes
7	77416905	rs10953236	GSAP	Skin_Not_Sun_Exposed_Suprapubic	Type 2 diabetes
7	77416905	rs10953236	GSAP	Artery_Aorta	Type 2 diabetes
7	77416905	rs10953236	GSAP	Brain_Hypothalamus	Type 2 diabetes
7	77416905	rs10953236	GSAP	Thyroid	Type 2 diabetes
7	77416905	rs10953236	GSAP	Brain_Anterior_cingulate_cortex	Type 2 diabetes
7	77416905	rs10953236	GSAP	Brain_Nucleus_accumbens_basal_ganglia	Type 2 diabetes
7	77416905	rs10953236	GSAP	Pancreas	Type 2 diabetes
7	77416941	rs113438114	GSAP	Brain_Cerebellar_Hemisphere	Type 2 diabetes
7	77416941	rs113438114	GSAP	Brain_Frontal_Cortex	Type 2 diabetes
7	77416941	rs113438114	GSAP	Brain_Hypothalamus	Type 2 diabetes
7	77416941	rs113438114	GSAP	Heart_Atrial_Appendage	Type 2 diabetes
7	77416941	rs113438114	GSAP	Artery_Aorta	Type 2 diabetes
7	77416941	rs113438114	GSAP	Esophagus_Gastroesophageal_Junction	Type 2 diabetes
7	77416941	rs113438114	GSAP	Brain_Anterior_cingulate_cortex	Type 2 diabetes
7	77416941	rs113438114	GSAP	Brain_Hippocampus	Type 2 diabetes
7	77416941	rs113438114	GSAP	Skin_Sun_Exposed_Lower_leg	Type 2 diabetes
7	77416941	rs113438114	GSAP	Brain_Cerebellum	Type 2 diabetes
7	77416941	rs113438114	GSAP	Pancreas	Type 2 diabetes
7	77416941	rs113438114	GSAP	Brain_Cortex	Type 2 diabetes
7	77416941	rs113438114	GSAP	Muscle_Skeletal	Type 2 diabetes
7	77416941	rs113438114	GSAP	Skin_Not_Sun_Exposed_Suprapubic	Type 2 diabetes
7	77416941	rs113438114	GSAP	Brain_Nucleus_accumbens_basal_ganglia	Type 2 diabetes
7	77416941	rs113438114	GSAP	Esophagus_Mucosa	Type 2 diabetes
7	77416941	rs113438114	GSAP	Heart_Left_Ventricle	Type 2 diabetes
7	77416941	rs113438114	GSAP	Adipose_Subcutaneous	Type 2 diabetes
7	77416941	rs113438114	GSAP	Thyroid	Type 2 diabetes
7	77416941	rs113438114	GSAP	Brain_Amygdala	Type 2 diabetes
[truncated: 18,922 more rows]

## Sheet: Table S6
rSNP	Gene	Description	Function	Link to diabetes type 2	Reference	Degree	Betweenness	Closeness	Regulation
[truncated: 66 more rows]

[truncated: 2 more sheets: Table S7, Table S8]
